# Supplementary material for: Amniotes co-opt intrinsic genetic instability to protect germ-line genome integrity
Source: Nat Commun. 2023 Feb 13;14:812. doi: 10.1038/s41467-023-36354-x (PMC9925758; doi:10.1038/s41467-023-36354-x)
Supplement: Supplementary file 4 — Supplementary Data 1 [file 41467_2023_36354_MOESM4_ESM.xlsx]

## Sheet: (A) Ribo-seq
(A) Ribosome profiling sequencing statistics: reads and species.
Ribosome protected fragment sequencing statistics: analysis of insert sequences by reads
Rooster	Strain/Breed	Time (dpp)	Replicates	Total Reads	Reads mapping	rRNA reads	Genome mapping reads excluding rRNA	miRNA matching reads	Reads excluding rRNA & miRNA	Splice junction mapping	26–32 nt RPF reads				26–32 nt unique RPF reads (genome+junction)			Calculated Normalization Factor
											Total RPFs (genome)	Unique RPF (genome)	Unique RPF (junction)	Unique RPF (genome + junction)	mRNA RPFs	CDS RPFs	Pachytene piRNA RPFs
	Red Jungle Fowl	adult	#1	177277835	165198091	143195710	22002381	20857	21981524	1563814	7869228	6409047	861706	7270753	1175135	1127387	285311	30.6662
			#2	67940172	64494710	53956372	10538338	5992	10532346	923239	4980808	4109551	565043	4674594	769252	738106	160080	20.2039
			#3	101876472	97307647	83983504	13324143	10205	13313938	1217613	5522391	4651290	642249	5293539	854266	817554	209453	22.9404
Ribosome protected fragment sequencing statistics: analysis of insert sequences by species (reads with unique sequences)
Rooster	Strain/Breed	Time (dpp)	Replicate	Total Reads	Reads mapping	rRNA reads	Genome mapping reads excluding rRNA	miRNA matching reads	Reads excluding rRNA & miRNA	Splice junction mapping	26–32 nt RPF reads				26–32 nt unique RPF reads
											Total RPFs	Unique RPF (genome)	Unique RPF (junction)	Unique RPF (genome + junction)	mRNA RPFs	CDS RPFs	Pachytene piRNA RPFs
	Red Jungle Fowl	adult	#1	8324275	5504837	523675	4981162	2373	4978789	468603	1740689	1675743	226792	1902535	452420	431587	17497
			#2	5518315	4020285	351934	3668351	1579	3666772	397327	1586235	1526873	209727	1736600	406627	388098	16243
			#3	6436447	4801724	278123	4523601	1868	4521733	474810	1690784	1632974	221156	1854130	424448	403919	15052

## Sheet: (B) Small RNA-seq
(B) Small RNA sequencing statistics: reads and species.
Small RNA sequencing statistics: analysis of insert sequences by reads
Rooster	Strain/Breed	Time (dpp)	Treatment	Replicates	Total Reads	Reads mapping	rRNA reads	miRNA matching reads	Reads excluding rRNA & miRNA	24–40 nt small RNA reads		Calculated Normalization Factor
										Total piRNA	unique piRNA
	ACRB	1 day	oxidized	#1	23727126	11545899	8103287	204947	3237665	2195718	635555	10.1993
			NA	#1	7532340	5295837	1517061	2484504	1294272	923671	203717	10.1641
		6 weeks	oxidized	#1	6788858	6186429	51989	305065	5829375	5108427	1658556	40.9891
			NA	#1	20389016	19229192	284665	12383286	6561241	5913600	1804676	50.6602
		8 weeks	oxidized	#1	10862163	5405396	4045516	92170	1267710	691407	221586	12.7129
			NA	#1	14981453	11817328	2731991	5952564	3132773	1920711	640113	24.352
		10 weeks	oxidized	#1	6300660	5819225	52237	57060	5709928	5006857	1687559	70.3726
			NA	#1	12965684	12419866	98755	10329138	1991973	1795807	516416	42.2566
		12 weeks	oxidized	#1	6922758	6303217	34849	53115	6215253	5648798	2292425	37.6905
			NA	#1	6083820	5785290	51635	3691886	2041769	1735557	678163	15.1035
		14 weeks	oxidized	#1	12875698	11675146	103886	21192	11550068	10759729	4116583	7.2276
			NA	#1	23851023	20547525	478023	2471097	17598405	16453468	6131942	10.1093
		18 weeks	oxidized	#1	19532959	10625553	5985319	122685	4517549	3266538	1047793	0.999282
			NA	#1	19880931	15667043	2383589	582138	12701316	10046981	3049156	2.38153
		30 weeks (adult)	oxidized	#1	60210042	50140663	5109512	168630	44862521	38161672	12489182	6.20059
			NA	#1	6103701	4952870	597904	181659	4173307	3433966	1101285	0.48537
			oxidized	#2	32890428	18408272	9330717	228489	8849066	6707768	2100233	2.78204
			NA	#2	13725455	11359909	1184012	679124	9496773	7513347	2326630	1.8103
			oxidized	#3	28536805	21385798	4123199	121070	17141529	14158845	4510716	4.54463
			NA	#3	7306932	6284595	440133	386574	5457888	4455691	1368226	1.01685
	Araucana	adult	oxidized	#1	19624122	17288952	360922	71177	16856853	14933663	5244992	2.89317
				#2	15026787	13194867	322078	54395	12818394	11314892	3842704	2.38256
				#3	15494808	13876339	223803	55278	13597258	11623773	3882215	3.72344
				#4	18454402	16225247	395389	69332	15760526	13620988	4711698	3.46096
			NA	#1	11280374	9560431	1057814	321085	8181532	6588403	2126837	0.297723
				#2	32679071	26691457	1537338	1060150	24093969	20930932	6869515	1.31356
				#3	10323806	8965100	286378	556992	8121730	6587724	2124363	4.33708
				#4	10504988	9318486	166656	480027	8671803	7259851	2515776	2.27866
	Red Jungle Fowl		oxidized	#1	5643539	5385619	14596	71220	5299803	4446734	1613269	2.41737
				#2	8816646	8388903	21382	126736	8240785	6968066	2495511	3.08393
				#3	8938083	8531210	27114	152236	8351860	6729434	2424048	3.85819
			NA	#1	5212064	4867906	19258	464450	4384198	3491840	1238994	1.58148
				#2	13867470	13094210	47487	949333	12097390	9771847	3406749	1.90007
				#3	26244001	24593438	182912	2020062	22390464	16146097	5203747	3.88373
	Black-bone		oxidized	#1	6956320	6599154	81884	5826	6511444	5800501	1997945	9.66615
				#2	16208892	15383963	154591	25394	15203978	13236853	4080459	7.57773
				#3	16782221	15699644	188073	67724	15443847	12584875	4049487	18.4814
				#4	25745294	24580267	253484	38157	24288626	20984355	6464700	13.7686
				#5	19310901	18029943	287116	28896	17713931	15447291	5017180	10.2833
			NA	#1	12433881	11804723	215788	2576708	9012227	6626483	2102089	0.016409
				#2	13139667	12403175	200446	1261641	10941088	9003744	2766915	10.5413
				#3	14590172	13722458	196846	3050672	10474940	8252310	2685821	5.16139
				#4	18574704	17428014	300209	2038052	15089753	13014955	4034759	11.3953
				#5	18265184	17085507	314326	1914581	14856600	11720732	3623146	8.33769
	Tibetan		oxidized	#1	18287707	17311746	258758	15375	17037613	14673923	4679043	7.25518
				#2	19325819	18064756	266603	24036	17774117	14889404	4543459	14.5203
				#3	22179391	20834334	230993	23627	20579714	17645884	5480151	14.813
				#4	20422005	19445534	211912	17297	19216325	16461930	5144113	12.2142
				#5	22881480	21401377	267081	26374	21107922	18329953	5984843	7.13397
			NA	#1	19533881	18106837	335033	1491952	16279852	13840225	4291557	7.83257
				#2	20372425	19002004	297466	2919888	15784650	13039639	4131410	6.10359
				#3	18172482	17044849	244159	2166963	14633727	11063922	3413743	11.9453
				#4	20849719	19464982	294266	2097250	17073466	13127658	3946086	8.86507
				#5	17250636	15931562	339641	1117860	14474061	12252643	4003010	8.57987
	White Leghorn		oxidized	#1	7538062	7044008	37758	56369	6949881	5578011	1716309	2.42066
				#2	6692374	6237778	45461	79206	6113111	4918203	1545132	1.56495
				#3	13026779	12191740	69281	118248	12004211	9861757	2973981	1.73662
			NA	#1	13854819	12891607	98260	903817	11889530	9077637	2715595	12.4803
				#2	10855451	10087783	99194	571640	9416949	7432637	2125182	3.69752
				#3	9052341	8352340	65898	284480	8001962	6493542	1938047	2.33859
Small RNA sequencing statistics: analysis of insert sequences by species (reads with unique sequences)
Rooster	Strain/Breed	Time (dpp)	Treatment	Replicates	Total Reads	Reads mapping	rRNA reads	miRNA matching reads	Reads excluding rRNA & miRNA	24–40 nt small RNA reads
										Total piRNA	unique piRNA
	ACRB	1 day	oxidized	#1	4556149	1661895	277417	7269	1377209	1064996	399096
			NA	#1	1592566	623720	117177	18988	487555	307567	128235
		6 weeks	oxidized	#1	3801033	3346257	17377	9360	3319520	2842075	1132531
			NA	#1	4055757	3313342	49258	24287	3239797	2807765	1190671
		8 weeks	oxidized	#1	2538610	817692	189680	4431	623581	433717	160126
			NA	#1	2981691	1829305	147018	30167	1652120	1113692	428311
		10 weeks	oxidized	#1	3683890	3297339	14319	5540	3277480	2806678	1163153
			NA	#1	1335140	1065349	14636	17664	1033049	896369	376872
		12 weeks	oxidized	#1	3881153	3392207	10101	5069	3377037	2987239	1379059
			NA	#1	1597292	1385924	11810	14110	1360004	1130079	482986
		14 weeks	oxidized	#1	6301830	5338319	21309	5262	5311748	4815773	2141411
			NA	#1	10005334	7547233	51837	23038	7472358	6770504	2980937
		18 weeks	oxidized	#1	4084336	1900946	225185	5353	1670408	1264597	495500
			NA	#1	6389743	4672646	163239	14290	4495117	3423005	1359788
		30 weeks (adult)	oxidized	#1	15060030	11347419	241719	13185	11092515	8871651	4031303
			NA	#1	2916984	2268981	70436	7938	2190607	1734081	681908
			oxidized	#2	5410554	2625301	266147	7309	2351845	1789619	699114
			NA	#2	5221370	4033594	115804	14845	3902945	2945549	1165675
			oxidized	#3	7056632	4855387	186158	7618	4661611	3681486	1571620
			NA	#3	3336091	2695368	64975	11291	2619102	2040764	796186
	Araucana	adult	oxidized	#1	4972432	4011274	35701	5564	3970009	3316755	1488357
				#2	4349743	3530516	34481	4992	3491043	2904478	1243624
				#3	4774686	3939686	28448	5592	3905646	3171979	1342727
				#4	5746089	4736856	38880	5991	4691985	3857321	1674620
			NA	#1	4594793	3625848	78981	11160	3535707	2718997	1138509
				#2	5336536	4043851	63520	14760	3965571	3117679	1274244
				#3	3501606	2841631	34140	12400	2795091	2130812	848271
				#4	4284452	3556788	29609	12030	3515149	2782083	1181762
	Red Jungle Fowl		oxidized	#1	2806618	2596433	6970	5877	2583586	2075847	939895
				#2	3707229	3385132	8334	7409	3369389	2711769	1240424
				#3	3793927	3478790	11776	8081	3458933	2672397	1225921
			NA	#1	2677793	2385510	8291	11002	2366217	1795124	786067
				#2	5844561	5248621	15885	17088	5215648	3931952	1801340
				#3	8640393	7421805	46361	24822	7350622	4978909	2209654
	Black-bone		oxidized	#1	2002622	1858743	9796	1797	1847150	1558075	725018
				#2	3445664	3172837	14532	3714	3154591	2571719	1138659
				#3	3694058	3344264	20259	5384	3318621	2529654	1162514
				#4	4905579	4491214	19233	4891	4467090	3600867	1631950
				#5	4324683	3829025	21332	4263	3803430	3127244	1440189
			NA	#1	2900760	2679190	25408	12065	2641717	1759028	764121
				#2	3136303	2871711	24394	10067	2837250	2108236	907261
				#3	2930275	2648931	25539	12229	2611163	1839318	828915
				#4	4433483	3930144	50614	15968	3863562	3013751	1331935
				#5	5161439	4591737	55615	19835	4516287	3255633	1379723
	Tibetan		oxidized	#1	4031379	3654101	18510	3167	3632424	2946870	1376734
				#2	4323915	3759369	27241	4680	3727448	2902236	1336653
				#3	4893519	4283312	28054	4809	4250449	3392086	1576504
				#4	4052250	3688677	16909	3463	3668305	2946503	1335562
				#5	6187632	5468804	31470	5576	5431758	4497754	2087527
			NA	#1	5261498	4564192	50227	17187	4496778	3538203	1532627
				#2	4701938	4080543	41469	18574	4020500	3018338	1337099
				#3	4788047	4249664	41917	19262	4188485	2861314	1250436
				#4	5654088	4957195	55184	20517	4881494	3427472	1409804
				#5	5397446	4700392	53735	16460	4630197	3690814	1629188
	White Leghorn		oxidized	#1	3265311	2897445	13654	5500	2878291	2230982	898977
				#2	2969333	2635825	15166	6235	2614424	2040574	816345
				#3	4701172	4137805	21667	7866	4108272	3262007	1340451
			NA	#1	5071878	4396980	28070	15815	4353095	3146438	1282396
				#2	4020995	3487569	27364	13198	3447007	2585281	994835
				#3	3930603	3396863	21601	10096	3365166	2609820	1037352

## Sheet: (C) RNAseq
(C) RNA-Seq statistics: reads
RNA-Seq statistics: analysis of sequences by reads
							Genome mapping
Species	Strain/Breed	Tissue	Time (dpp)	Replicate	Read pair	Total	Mapping reads excluding rRNAs	mRNAs
Rooster	ACRB	Testis	30 weeks	#1	1	28506350	44893080	24044720
					2	28506350
				#2	1	41125424	60711880	33975724
					2	41125424
				#3	1	21523843	29273000	16264895
					2	21523843
	Red Jungle Fowl			#1	1	58899494	41800902	11449062
					2	58899494
				#2	1	37757784	44397014	28123874
					2	37757784
				#3	1	52352138	48762416	18159585
					2	52352138
	White Leghorn			#1	1	34178817	42952738	21367303
					2	34178817
				#2	1	24318505	36998130	18707686
					2	24318505
				#3	1	24833528	26950882	13177339
					2	24833528
	Black-bone			#1	1	51891037	98574160	48597404
					2	51891037
				#2	1	45814769	86323522	41790231
					2	45814769
				#3	1	43844880	82223074	47731973
					2	43844880
	Tibetan			#1	1	40707183	77297954	38064784
					2	40707183
				#2	1	52633006	99505784	47786425
					2	52633006
				#3	1	46876198	89226470	44553435
					2	46876198
RNA-Seq statistics: analysis of sequences by species
							Genome mapping
Species	Genotype	Breed	Time (dpp)	Replicate	Read pair	Total	Mapping reads excluding rRNAs	mRNAs
Rooster	ACRB	Testis	30 weeks	#1	1	16522504	26539678	10609515
					2	19701507
				#2	1	29393765	43161363	16616740
					2	32834484
				#3	1	16637915	22063778	8753191
					2	17851447
	Red Jungle Fowl			#1	1	38912049	20513187	2606657
					2	40991127
				#2	1	12570245	12052818	3656427
					2	14679281
				#3	1	22429591	12763766	2605742
					2	25045331
	White Leghorn			#1	1	15039235	15997513	4495050
					2	17382578
				#2	1	12539683	18680467	6149439
					2	14683395
				#3	1	14037362	11818100	3590512
					2	15551572
	Black-bone			#1	1	24137509	44952024	15252347
					2	26754106	44952024	15252347
				#2	1	21284562	39522477	14048750
					2	23477667	39522477	14048750
				#3	1	21789617	37913425	15663644
					2	22284680	37913425	15663644
	Tibetan			#1	1	21192193	40045602	13922578
					2	23446734	40045602	13922578
				#2	1	20948349	38188592	14349864
					2	22979383	38188592	14349864
				#3	1	22128638	41505533	14603831
					2	24496491	41505533	14603831

## Sheet: (D) Rooster ONT
(B) ONT-Seq statistics: reads and species.
ID	Strain/Breed	Genome	Read statistics					Analysis
			Total bases	Total reads	Mean length	Max length	N50	Mapped reads	Mapped bases	Error rate	Depth
1	Araucana	galGal6	42872964220	2619991	16363	576361	25434	2223544	39726356605	14.79	34.85
2	White Leghorn	galGal6	38508535832	1723036	22349	742977	33479	1644643	36924108314	16.13	31.3
3	ACRB	galGal6	38369608380	1596252	24037	401520	34654	1539807	37168442425	16.37	31.19
4	Lueyang black-bone	galGal6	48658725808	4488572	10840.6	189748	18333	4236654	46438534571	11.2641	41.2704
5	Red Jungle Fowl	galGal6	37563577445	2082790	18035.2	193899	25632	1977411	35997958842	11.3268	31.9681
6	Tibetan	galGal6	40719109247	4160848	9786.25	296639	16985	3908747	38860214719	11.9508	34.5405

## Sheet: (E) 245 TE families
(E) 245 TE families.
repbase_name	repeatmasker	class	Length	age	Active
AmnSINE1_GG	AmnSINE1	SINE	574	Gallus gallus	LINE_inactive
Birddawg_I	GGERVL18-int	LTR	5334	Gallus gallus	active
Birddawg_LTR	GGERVL18-LTR	LTR	341	Gallus gallus	LTR_inactive
CAM1_GG	0	LINE	701	Gallus gallus	LINE_inactive
CAM2_GG	0	LINE	301	Gallus gallus	LINE_inactive
Charlie-Galluhop	Char12Mar1_GG	DNA	1299	Gallus gallus	DNA_inactive
Charlie12_GG	Charlie12_GG	DNA	2329	Gallus	DNA_inactive
Charlie12_GGa	Charlie12_GGa	DNA	890	Gallus	DNA_inactive
Charlie7_Aves	Charlie7_Aves	DNA	2604	Aves	DNA_inactive
Charlie7a_Aves	Charlie7a_Aves	DNA	301	Aves	DNA_inactive
Chompy-1_Croc	Chompy-1_Croc	DNA	72	Amniota	DNA_inactive
Chompy-11C_Croc	Chompy-11C_Croc	DNA	297	Amniota	DNA_inactive
Chompy-11I_Croc	Chompy-11I_Croc	DNA	300	Amniota	DNA_inactive
Chompy-2_Croc	Chompy-2_Croc	DNA	72	Amniota	DNA_inactive
Chompy-2353_AMi	Chompy-2353_AMi	DNA	270	Amniota	DNA_inactive
Chompy-3_Croc	Chompy-3_Croc	DNA	128	Amniota	DNA_inactive
Chompy-334_AMi	Chompy-334_AMi	DNA	296	Amniota	DNA_inactive
Chompy-5_Croc	Chompy-5_Croc	DNA	107	Amniota	DNA_inactive
Chompy-6_Croc	Chompy-6_Croc	DNA	980	Amniota	DNA_inactive
Chompy-7_Croc	Chompy-7_Croc	DNA	1532	Amniota	DNA_inactive
CR1_B	0	LINE	4081	Gallus gallus	LINE_inactive
CR1_F	CR1-F	LINE	6509	Gallus gallus	LINE_inactive
CR1_GD	0	LINE	1985	Gallus gallus	LINE_inactive
CR1_GG	CR1-B	LINE	4558	Gallus gallus	LINE_inactive
CR1-11_Crp	CR1-11_Crp	LINE	1461	Amniota	LINE_inactive
CR1-12_AMi	CR1-12_AMi	LINE	614	Amniota	LINE_inactive
CR1-13_Crp	CR1-13_Crp	LINE	932	Amniota	LINE_inactive
CR1-15_AMi	CR1-15_Crp	LINE	2691	Amniota	LINE_inactive
CR1-16_AMi	CR1-16_AMi	LINE	851	Amniota	LINE_inactive
CR1-16_Crp	CR1-16_Crp	LINE	520	Amniota	LINE_inactive
CR1-1B_PSi	CR1-1_Amn	LINE	4224	Amniota	LINE_inactive
CR1-3_Croc	CR1-3_Croc	LINE	3605	Amniota	LINE_inactive
CR1-8_Crp	CR1-8_Crp	LINE	972	Amniota	LINE_inactive
CR1-B2	CR1-B2	LINE	1233	Gallus	LINE_inactive
CR1-C	CR1-C	LINE	4543	Gallus	LINE_inactive
CR1-C2	CR1-C2	LINE	1221	Gallus	LINE_inactive
CR1-C3	CR1-C3	LINE	4539	Gallus	LINE_inactive
CR1-C4	CR1-C4	LINE	4511	Gallus	LINE_inactive
CR1-D	CR1-D	LINE	4678	Gallus	LINE_inactive
CR1-D2	CR1-D2	LINE	1222	Gallus	LINE_inactive
CR1-E_Pass	CR1-E	LINE	3085	Aves	LINE_inactive
CR1-F2	CR1-F2 (CR1-F0)	LINE	1217	Gallus	active
CR1-G	CR1-G	LINE	4247	Gallus	LINE_inactive
CR1-H	CR1-H	LINE	4812	Gallus	LINE_inactive
CR1-H2	CR1-H2	LINE	1239	Gallus	LINE_inactive
CR1-L3A_Croc	CR1-L3A_Croc	LINE	4288	Amniota	LINE_inactive
CR1-L3B_Croc	CR1-L3B_Croc	LINE	3277	Amniota	LINE_inactive
CR1-X1_3end	CR1-X1	LINE	1100	Gallus	LINE_inactive
CR1-X2_3end	CR1-X2	LINE	1102	Gallus	LINE_inactive
CR1-X2_Pass	CR1-X	LINE	4422	Aves	LINE_inactive
CR1-Y	CR1-Y	LINE	4513	Gallus	LINE_inactive
CR1-Y1_Aves	CR1-Y1_Aves	LINE	3339	Aves	LINE_inactive
CR1-Y2	CR1-Y2	LINE	1213	Gallus	LINE_inactive
CR1-Y2_Aves	CR1-Y2_Aves	LINE	3339	Aves	LINE_inactive
CR1-Y3	CR1-Y3	LINE	1216	Gallus	LINE_inactive
CR1-Y4	CR1-Y4	LINE	1214	Gallus	LINE_inactive
CR1AVI	CR1AVI	LINE	721	Aves	LINE_inactive
CRP1	CRP1	SINE	257	Amniota	LINE_inactive
DIRS-1_AMi	DIRS-1_AMi	LTR	998	Amniota	LTR_inactive
DNA-12_Crp	DNA-12_Crp	DNA	372	Amniota	DNA_inactive
EAVHP_I	EAVHP_I-int	LTR	3572	Gallus	active
EAVHP_LTR	GGLTR10A	LTR	313	Gallus gallus	active
ENS1B-LTR	ENS1B-LTR	LTR	879	Gallus	LTR_inactive
ERV1-1_GG-I	GGLTR7-int	LTR	7104	Gallus gallus	LTR_inactive
ERV1-1_GG-LTR	GGLTR7A	LTR	610	Gallus	LTR_inactive
ERV2-10_GG-I	0	LTR	6195	Gallus gallus	active
ERV2-10_GG-LTR	0	LTR	381	Gallus gallus	active
ERV2-11_GG-I	0	LTR	5931	Gallus gallus	LTR_inactive
ERV2-11_GG-LTR	0	LTR	375	Gallus gallus	LTR_inactive
ERV2-11B_GG-I	0	LTR	5375	Gallus gallus	LTR_inactive
ERV2-11C_GG-I	0	LTR	5749	Gallus gallus	LTR_inactive
ERV2-11C_GG-LTR	0	LTR	368	Gallus gallus	LTR_inactive
ERV2-11D_GG-I	0	LTR	5894	Gallus gallus	LTR_inactive
ERV2-12_GG-LTR	GGERV28_LTR	LTR	477	Gallus gallus	LTR_inactive
ERV2-13_GG-I	GGERV28_I-int	LTR	5672	Gallus gallus	active
ERV2-13_GG-LTR	0	LTR	335	Gallus gallus	active
ERV3-1_GG-I	0	LTR	1435	Gallus gallus	LTR_inactive
ERV3-1_GG-LTR	0	LTR	556	Gallus gallus	LTR_inactive
ERV3-8_NuM-LTR	GGLTR8B	LTR	1051	Aves	LTR_inactive
Eulor1	Eulor1	DNA	357	Amniota	DNA_inactive
Eulor10	Eulor10	DNA	277	Amniota	DNA_inactive
Eulor11	Eulor11	DNA	375	Amniota	DNA_inactive
Eulor12	Eulor12	DNA	184	Amniota	DNA_inactive
Eulor2A	Eulor2A	DNA	214	Euteleostomi	DNA_inactive
Eulor2B	Eulor2B	DNA	273	Amniota	DNA_inactive
Eulor2C	Eulor2C	DNA	169	Amniota	DNA_inactive
Eulor3	Eulor3	DNA	306	Amniota	DNA_inactive
Eulor4	Eulor4	DNA	424	Tetrapoda	DNA_inactive
Eulor5A	Eulor5A	DNA	316	Tetrapoda	DNA_inactive
Eulor5B	Eulor5B	DNA	192	Tetrapoda	DNA_inactive
Eulor6A	Eulor6A	DNA	248	Tetrapoda	DNA_inactive
Eulor6B	Eulor6B	DNA	350	Tetrapoda	DNA_inactive
Eulor6C	Eulor6C	DNA	208	Tetrapoda	DNA_inactive
Eulor6D	Eulor6D	DNA	302	Tetrapoda	DNA_inactive
Eulor6E	Eulor6E	DNA	292	Tetrapoda	DNA_inactive
Eulor7	Eulor7	DNA	197	Amniota	DNA_inactive
Eulor8	Eulor8	DNA	562	Amniota	DNA_inactive
Eulor9A	Eulor9A	DNA	301	Amniota	DNA_inactive
Eulor9B	Eulor9B	DNA	240	Amniota	DNA_inactive
Eulor9C	Eulor9C	DNA	270	Amniota	DNA_inactive
FET-1	0	LTR	2754	Gallus gallus	LTR_inactive
galluhop_Ggal	0	DNA	1323	Gallus gallus	DNA_inactive
GGERV10_LTR	GGERV10_LTR	LTR	229	Gallus gallus	active
GGERV10_RT	GGERV20_I-int	LTR	607	Gallus gallus	active
GGERV11_I	0	LTR	2704	Gallus gallus	LTR_inactive
GGERV11_LTR	GGERV11_LTR	LTR	292	Gallus gallus	LTR_inactive
GGERV20_I	GGERV20_I-int	LTR	5385	Gallus gallus	active
GGERV21_LTR	GGERV21_LTR	LTR	319	Gallus gallus	LTR_inactive
GGERV22_LTR	GGERV22_LTR	LTR	343	Gallus gallus	LTR_inactive
GGERV23_LTR		LTR	220	Gallus gallus	active
GGERV30_LTR	GGERV30_LTR	LTR	288	Gallus gallus	active
GGERVK1	GGERVK1-int	LTR	6885	Gallus	active
GGERVK10	GGERVK10-int	LTR	7076	Gallus	LTR_inactive
GGERVL-A	GGERVL-A-int	LTR	5915	Gallus	LTR_inactive
GGERVL-A2-I	GGERVL-A-int	LTR	5717	Gallus	active
GGERVL-C	GGERVL-C-int	LTR	5136	Gallus	LTR_inactive
GGLTR1	GGLTR1	LTR	243	Gallus gallus	active
GGLTR10B_LTR	GGLTR10B	LTR	382	Gallus	active
GGLTR10C_I	GGLTR10C-int	LTR	2624	Gallus	active
GGLTR10C1_LTR	GGLTR10C1	LTR	364	Gallus	active
GGLTR10C2_LTR	GGLTR10C2	LTR	364	Gallus	active
GGLTR10D_I	GGLTR10D-int	LTR	2684	Gallus	active
GGLTR10D_LTR	GGLTR10D	LTR	347	Gallus	active
GGLTR11_I	GGLTR11-int	LTR	6481	Gallus	LTR_inactive
GGLTR11_LTR	GGLTR11	LTR	534	Gallus	LTR_inactive
GGLTR12A	GGLTR12A	LTR	788	Gallus	LTR_inactive
GGLTR12B	GGLTR12B	LTR	797	Gallus	LTR_inactive
GGLTR12C	GGLTR12C	LTR	787	Gallus	LTR_inactive
GGLTR2	RSV-LTR	LTR	397	Gallus gallus	LTR_inactive
GGLTR3B2	GGLTR3B2	LTR	526	Gallus	LTR_inactive
GGLTR3B3	GGLTR3B3(GGLTR3B1)	LTR	508	Gallus	LTR_inactive
GGLTR3B4	GGLTR3B4	LTR	509	Gallus	LTR_inactive
GGLTR3B5	GGLTR3A	LTR	527	Gallus	active
GGLTR3C1	GGLTR3C1	LTR	549	Gallus	LTR_inactive
GGLTR3C2	GGLTR3C2	LTR	562	Gallus	LTR_inactive
GGLTR3D	GGLTR3D	LTR	640	Gallus	LTR_inactive
GGLTR3E1_LTR	GGLTR3E1(GGLTR3E2)	LTR	585	Gallus	LTR_inactive
GGLTR3E3_LTR	GGLTR3E3	LTR	550	Gallus	LTR_inactive
GGLTR3F1_LTR	GGLTR3F1	LTR	494	Gallus	active
GGLTR3G2	GGLTR3G2	LTR	603	Gallus	LTR_inactive
GGLTR3G2B	GGLTR3G1	LTR	581	Gallus gallus	LTR_inactive
GGLTR4A	GGLTR4A	LTR	343	Gallus	LTR_inactive
GGLTR4B	GGLTR4B	LTR	333	Gallus	LTR_inactive
GGLTR6_LTR	GGLTR6	LTR	438	Gallus	LTR_inactive
GGLTR7_I	GGLTR7-int	LTR	6402	Gallus	LTR_inactive
GGLTR7B_LTR	GGLTR7B	LTR	596	Gallus	LTR_inactive
GGLTR8A_LTR	GGLTR8A	LTR	1064	Gallus	LTR_inactive
GGLTR9_LTR	GGLTR9	LTR	358	Gallus	LTR_inactive
Gypsy-5_AMi-I	Gypsy-5_AMi-I	LTR	4025	Amniota	LTR_inactive
Gypsy-5_AMi-LTR	Gypsy-5_AMi-LTR	LTR	207	Amniota	LTR_inactive
Harbinger-N1_Croc	Harbinger-N1_Croc	DNA	88	Amniota	DNA_inactive
Harbinger-N276_AMi	Harbinger-N276_AMi	DNA	110	Amniota	DNA_inactive
Harbinger-N5_CPB	Chompy-4_Croc	DNA	192	Amniota	DNA_inactive
Harbinger-N96_AMi	Harbinger-N96_AMi	DNA	79	Amniota	DNA_inactive
hAT-16_Crp	hAT-16_Crp	DNA	3446	Amniota	DNA_inactive
hAT-N118_CPB	OldhAT-N1b	DNA	562	Amniota	DNA_inactive
hAT-N138_CPB	Blackjack-1N_Saurop	DNA	538	Amniota	DNA_inactive
hAT-N49_CPB	OldhAT-N1a	DNA	709	Amniota	DNA_inactive
hAT6-N1_Croc	hAT6-N1_Croc	DNA	315	Amniota	DNA_inactive
Hitchcock_LTR	GGLTR5B	LTR	543	Gallus gallus	LTR_inactive
HITCHCOCK2_LTR	GGLTR5A	LTR	599	Gallus	LTR_inactive
Kronos_I	GGERVL-B-int	LTR	5405	Gallus gallus	active
Kronos_LTR	GGLTR3F2	LTR	476	Gallus gallus	active
L2-1_AMi	L2-1_AMi	LINE	1235	Amniota	LINE_inactive
L2-1_CPB	L2-1_CPB	LINE	2770	Amniota	LINE_inactive
L2-1_Crp	L2-1_Crp	LINE	1241	Amniota	LINE_inactive
L2-3_AMi	L2-3_Ami (AmnL2-1)	LINE	408	Amniota	LINE_inactive
L2-3_Crp	L2-3_Crp	LINE	2096	Amniota	LINE_inactive
LFSINE_Vert	LFSINE_Vert	SINE	481	Euteleostomi	LINE_inactive
LmeSINE1c	LmeSINE1c	SINE	404	Euteleostomi	LINE_inactive
Mariner1_GG	Mariner1_GG	DNA	1330	Gallus	DNA_inactive
Mariner1b_GG	Mariner1b_GG	DNA	566	Gallus	DNA_inactive
MER123	MER123	DNA	210	Amniota	DNA_inactive
MER125	MER125	DNA	176	Amniota	DNA_inactive
MER126	MER126	DNA	308	Amniota	DNA_inactive
MER127	MER127	DNA	364	Amniota	DNA_inactive
MER129	MER129	DNA	469	Amniota	DNA_inactive
MER130	MER130	DNA	475	Amniota	DNA_inactive
MER131	MER131	DNA	174	Amniota	DNA_inactive
MER132	MER132	DNA	178	Amniota	DNA_inactive
MER133A	MER133A	DNA	106	Amniota	DNA_inactive
MER133B	MER133B	DNA	140	Amniota	DNA_inactive
MER134	MER134	DNA	213	Amniota	DNA_inactive
MER136	MER136	DNA	318	Amniota	DNA_inactive
MIR_Aves1	MIR_Aves1	SINE	264	Aves	LINE_inactive
MIR_Aves2	MIR_Aves2	SINE	255	Aves	LINE_inactive
MIR1_AMi	MIR1_Amn	SINE	230	Amniota	LINE_inactive
REP-540_Croc	REP131	DNA	587	Amniota	DNA_inactive
RSV_I	RSV-int	LTR	6976	Gallus gallus	active
RSV_LTR	0	LTR	274	Gallus gallus	active
Soprano_I	ENS1-int(ENS3-int)	LTR	6174	Gallus gallus	active
Soprano_LTR	ENS1-LTR	LTR	913	Gallus gallus	active
TguLTR5d	TguLTR5d	LTR	595	Aves	LTR_inactive
TguLTR5e	TguLTR5e	LTR	598	Aves	LTR_inactive
UCON1	UCON1	DNA	236	Amniota	DNA_inactive
UCON100	UCON100	DNA	122	Amniota	DNA_inactive
UCON102	OldhAT1	DNA	107	Amniota	DNA_inactive
UCON11	UCON11	DNA	382	Tetrapoda	DNA_inactive
UCON12	UCON12	DNA	298	Amniota	DNA_inactive
UCON12A	UCON12A	DNA	369	Euteleostomi	DNA_inactive
UCON13	Penelope1_Vert	LINE	513	Tetrapoda	LINE_inactive
UCON14	UCON14	DNA	347	Tetrapoda	DNA_inactive
UCON15	UCON15	DNA	340	Amniota	DNA_inactive
UCON16	UCON16	DNA	289	Amniota	DNA_inactive
UCON17	UCON17	DNA	460	Amniota	DNA_inactive
UCON18	UCON18	DNA	333	Tetrapoda	DNA_inactive
UCON19	UCON19	DNA	361	Amniota	DNA_inactive
UCON2	UCON2	DNA	282	Amniota	DNA_inactive
UCON20	UCON20	DNA	699	Amniota	DNA_inactive
UCON21	UCON21	DNA	330	Amniota	DNA_inactive
UCON22	UCON22	DNA	340	Euteleostomi	DNA_inactive
UCON23	UCON23	DNA	154	Amniota	DNA_inactive
UCON24	UCON24	DNA	384	Amniota	DNA_inactive
UCON25	UCON25	DNA	137	Euteleostomi	DNA_inactive
UCON26	UCON26	DNA	343	Amniota	DNA_inactive
UCON27	UCON27	DNA	1268	Amniota	DNA_inactive
UCON28a	UCON28a	DNA	807	Euteleostomi	DNA_inactive
UCON28b	UCON28b	DNA	575	Euteleostomi	DNA_inactive
UCON28c	UCON28c	DNA	568	Euteleostomi	DNA_inactive
UCON29	UCON29	DNA	437	Amniota	DNA_inactive
UCON3	AmnSINE2	SINE	172	Euteleostomi	LINE_inactive
UCON31	UCON31	DNA	384	Tetrapoda	DNA_inactive
UCON4	UCON4	DNA	310	Amniota	DNA_inactive
UCON5	UCON5	DNA	405	Amniota	DNA_inactive
UCON6	UCON6	DNA	301	Amniota	DNA_inactive
UCON7	UCON7	DNA	393	Tetrapoda	DNA_inactive
UCON78_LCh	UCON78	DNA	450	Euteleostomi	DNA_inactive
UCON8	UCON8	DNA	381	Tetrapoda	DNA_inactive
UCON80_AMi	UCON80	DNA	222	Amniota	DNA_inactive
UCON86	UCON86	LINE	190	Amniota	LINE_inactive
UCON89	UCON89	DNA	167	Amniota	DNA_inactive
UCON9	UCON9	DNA	323	Amniota	DNA_inactive
UCON90	AmnHarb1	DNA	148	Amniota	DNA_inactive
UCON97	UCON97	DNA	137	Amniota	DNA_inactive
X1_LINE	X1_LINE	LINE	645	Amniota	LINE_inactive
X13_LINE	X13_LINE	LINE	191	Amniota	LINE_inactive
X2_LINE	X2_LINE	LINE	193	Euteleostomi	LINE_inactive
X31_DNA_Crp	MER121B	DNA	367	Amniota	DNA_inactive
X5B_LINE	X5B_LINE	LINE	185	Euteleostomi	LINE_inactive
X6B_LINE	CR1-13_Ami (CR1_Amni-1)	LINE	290	Euteleostomi	LINE_inactive
X7A_LINE	X7A_LINE	LINE	267	Euteleostomi	LINE_inactive
X7B_LINE	X7B_LINE	LINE	250	Euteleostomi	LINE_inactive
X7C_LINE	X7C_LINE	LINE	236	Euteleostomi	LINE_inactive
X8_LINE	X8_LINE	LINE	296	Euteleostomi	LINE_inactive
X9_LINE	X9_LINE	LINE	159	Euteleostomi	LINE_inactive

## Sheet: (F) 523 TE insertions
(F) 523 TE insertions, in UCSC BED format (i.e., 0-based) for galGal6
chromosome	start	end	Sniffles SV ID
chr1	2880098	2880098	4568
chr1	3151313	3151313	4831
chr1	5853168	5853168	7606
chr1	7091801	7091801	8893
chr1	8081700	8081700	9826
chr1	8312228	8312228	10056
chr1	10750174	10750174	12702
chr1	10883685	10883685	12830
chr1	13263684	13263684	15257
chr1	15518306	15518306	17482
chr1	16672497	16672497	18631
chr1	17075275	17075275	19040
chr1	17098800	17098800	19059
chr1	17354164	17354164	19324
chr1	17972839	17972839	19969
chr1	18041265	18041265	20047
chr1	20625326	20625326	22688
chr1	21306003	21306003	23332
chr1	21438172	21438172	23490
chr1	21515722	21515722	23571
chr1	22769668	22769668	24880
chr1	22921573	22921573	25023
chr1	23873656	23873656	25978
chr1	24065002	24065002	26187
chr1	24188493	24188493	26303
chr1	28221437	28221437	30383
chr1	29040716	29040716	31199
chr1	30306006	30306006	32497
chr1	31892329	31892329	34089
chr1	32142088	32142088	34347
chr1	32257772	32257772	34447
chr1	32430215	32430215	34638
chr1	34216113	34216113	36423
chr1	37442332	37442332	39610
chr1	37519827	37519827	39684
chr1	40626647	40626647	42783
chr1	40951049	40951049	43104
chr1	41178954	41178954	43344
chr1	41472010	41472010	43662
chr1	42693652	42693652	44940
chr1	42804343	42804343	45061
chr1	45326506	45326506	47635
chr1	46208614	46208614	48499
chr1	52302794	52302794	54488
chr1	52784456	52784456	55030
chr1	52898742	52898742	55142
chr1	57949531	57949531	60149
chr1	59358889	59358889	61581
chr1	60107413	60107413	62319
chr1	63420095	63420095	65623
chr1	63420097	63420097	65630
chr1	65167270	65167270	67359
chr1	67412870	67412870	69846
chr1	69599074	69599074	71974
chr1	70941686	70941686	73353
chr1	73143766	73143766	75508
chr1	74397616	74397616	76953
chr1	79055644	79055644	81385
chr1	81430557	81430557	83668
chr1	82116012	82116012	84283
chr1	86277593	86277593	88461
chr1	86325272	86325272	88518
chr1	86929699	86929699	89099
chr1	88253733	88253733	90332
chr1	89881333	89881333	91758
chr1	91882999	91882999	93574
chr1	91952790	91952790	93652
chr1	92152744	92152744	93838
chr1	94997170	94997170	96599
chr1	97871869	97871869	99646
chr1	97902723	97902723	99671
chr1	97916385	97916385	99685
chr1	98683670	98683670	100447
chr1	100525164	100525164	102231
chr1	101030492	101030492	102740
chr1	101098326	101098326	102827
chr1	101137252	101137252	102865
chr1	101184147	101184147	102906
chr1	101831202	101831202	103555
chr1	102181209	102181209	103917
chr1	102533048	102533048	104262
chr1	102996984	102996984	104790
chr1	103038477	103038477	104842
chr1	103054627	103054627	104876
chr1	103310477	103310477	105119
chr1	104968420	104968420	106821
chr1	106639110	106639110	108398
chr1	109688198	109688198	111434
chr1	111065333	111065333	112804
chr1	111542432	111542432	113262
chr1	113632002	113632002	115449
chr1	116815468	116815468	119148
chr1	118882984	118882984	121185
chr1	120438490	120438490	122703
chr1	121051421	121051421	123288
chr1	125141635	125141635	127500
chr1	125432744	125432744	127814
chr1	125522178	125522178	127903
chr1	127946054	127946054	130242
chr1	129077099	129077099	131382
chr1	129622555	129622555	131980
chr1	132154749	132154749	134405
chr1	132195148	132195148	134448
chr1	132646272	132646272	134885
chr1	135641110	135641110	137755
chr1	137225424	137225424	139304
chr1	140146160	140146160	142103
chr1	142679251	142679251	145029
chr1	143182384	143182384	145524
chr1	143325315	143325315	145680
chr1	143990422	143990422	146343
chr1	144888864	144888864	147309
chr1	148917474	148917474	151286
chr1	149769726	149769726	152160
chr1	150553547	150553547	152980
chr1	151566612	151566612	154047
chr1	151692198	151692198	154177
chr1	152134190	152134190	154670
chr1	152519547	152519547	155055
chr1	152818175	152818175	155351
chr1	152891117	152891117	155430
chr1	153113873	153113873	155746
chr1	153391702	153391702	156101
chr1	154871604	154871604	157653
chr1	154966676	154966676	157745
chr1	155940116	155940116	158751
chr1	156059472	156059472	158864
chr1	157160312	157160312	159940
chr1	158610477	158610477	161401
chr1	159040851	159040851	161822
chr1	159427536	159427536	162230
chr1	159626608	159626608	162509
chr1	160144495	160144495	163085
chr1	161804829	161804829	164750
chr1	161892533	161892533	164838
chr1	162047705	162047705	165009
chr1	162675383	162675383	165660
chr1	162955194	162955194	165949
chr1	163322954	163322954	166319
chr1	163991039	163991039	166976
chr1	164340799	164340799	167330
chr1	164370583	164370583	167361
chr1	164583840	164583840	167581
chr1	165717040	165717040	168790
chr1	166878543	166878543	169979
chr1	167465177	167465177	170544
chr1	167613906	167613906	170691
chr1	168082491	168082491	171130
chr1	169524182	169524182	172534
chr1	172779130	172779130	175775
chr1	173115490	173115490	176137
chr1	174145314	174145314	177132
chr1	174859756	174859756	177790
chr1	176198131	176198131	179016
chr1	177491700	177491700	180232
chr1	177876435	177876435	180592
chr1	178982756	178982756	181725
chr1	180430659	180430659	183080
chr1	180769399	180769399	183397
chr1	181237875	181237875	183849
chr1	181237875	181237875	183851
chr1	181812186	181812186	184400
chr1	182331936	182331936	184934
chr1	182900186	182900186	185516
chr1	185768499	185768499	188422
chr1	186403560	186403560	189110
chr1	186982883	186982883	189674
chr1	187685664	187685664	190375
chr1	187911709	187911709	190618
chr1	188923463	188923463	191651
chr1	190235465	190235465	192932
chr1	192671843	192671843	195347
chr1	193886472	193886472	196595
chr10	7106743	7106743	208500
chr10	10032628	10032628	211273
chr10	10654074	10654074	211874
chr11	7946734	7946734	228848
chr11	9000412	9000412	229816
chr11	9617309	9617309	230385
chr11	16396675	16396675	236794
chr12	473248	473248	240527
chr12	10098605	10098605	250155
chr12	10474122	10474122	250471
chr12	12172664	12172664	252034
chr12	13024009	13024009	252853
chr12	19100044	19100044	258469
chr12	19604410	19604410	258921
chr13	18310614	18310614	276542
chr13	18796641	18796641	277033
chr14	10518382	10518382	287227
chr14	10956905	10956905	287687
chr14	14059294	14059294	290772
chr14	14616942	14616942	291327
chr14	15011173	15011173	291777
chr14	15314791	15314791	292132
chr15	10794056	10794056	302929
chr16	1746689	1746689	306260
chr17	542449	542449	308612
chr18	7378615	7378615	325776
chr2	3584013	3584013	343900
chr2	7837042	7837042	348064
chr2	9310683	9310683	349520
chr2	10979855	10979855	351128
chr2	11086248	11086248	351248
chr2	11105068	11105068	351267
chr2	12800368	12800368	353030
chr2	18106086	18106086	358204
chr2	18200572	18200572	358298
chr2	24426140	24426140	364487
chr2	25448130	25448130	365517
chr2	25720753	25720753	365800
chr2	25825633	25825633	365906
chr2	30434222	30434222	370444
chr2	31628670	31628670	371542
chr2	35523766	35523766	375423
chr2	35922911	35922911	375827
chr2	36150351	36150351	376056
chr2	36256437	36256437	376160
chr2	45817857	45817857	385713
chr2	47022639	47022639	386911
chr2	50200530	50200530	390155
chr2	51204382	51204382	391108
chr2	53029079	53029079	392520
chr2	53062105	53062105	392555
chr2	53062106	53062106	392556
chr2	54906622	54906622	394765
chr2	58298022	58298022	398348
chr2	63175576	63175576	403087
chr2	65253223	65253223	405057
chr2	65259506	65259506	405065
chr2	68540647	68540647	408252
chr2	69221331	69221331	408918
chr2	69296670	69296670	408994
chr2	70516190	70516190	410270
chr2	70680344	70680344	410428
chr2	71336238	71336238	411069
chr2	71360761	71360761	411086
chr2	71422570	71422570	411153
chr2	73547553	73547553	413254
chr2	73967959	73967959	413688
chr2	74012628	74012628	413746
chr2	74052211	74052211	413792
chr2	75357023	75357023	415119
chr2	77196620	77196620	417003
chr2	77309489	77309489	417117
chr2	78528125	78528125	418292
chr2	78617515	78617515	418373
chr2	80365407	80365407	420299
chr2	80435943	80435943	420381
chr2	81836406	81836406	421901
chr2	82686108	82686108	422777
chr2	88946645	88946645	428839
chr2	88946646	88946646	428840
chr2	93728071	93728071	433522
chr2	93991407	93991407	433815
chr2	94141362	94141362	433965
chr2	94584782	94584782	434388
chr2	95398472	95398472	435251
chr2	95472928	95472928	435328
chr2	95578667	95578667	435430
chr2	96097111	96097111	435960
chr2	97930532	97930532	437698
chr2	99594596	99594596	439273
chr2	99874737	99874737	439566
chr2	100256330	100256330	439951
chr2	101526667	101526667	441272
chr2	104629362	104629362	444205
chr2	105287073	105287073	444844
chr2	105592895	105592895	445222
chr2	106837520	106837520	446409
chr2	108942626	108942626	448476
chr2	109266893	109266893	448824
chr2	109546173	109546173	449109
chr2	110157253	110157253	449733
chr2	113301194	113301194	452806
chr2	113755624	113755624	453249
chr2	118887250	118887250	458328
chr2	118887249	118887249	458329
chr2	119611160	119611160	459088
chr2	119646249	119646249	459123
chr2	119707924	119707924	459192
chr2	119754922	119754922	459246
chr2	121075752	121075752	460676
chr2	121603650	121603650	461193
chr2	121813521	121813521	461430
chr2	123220269	123220269	462809
chr2	123948652	123948652	463537
chr2	124440869	124440869	464031
chr2	124725830	124725830	464298
chr2	124890027	124890027	464447
chr2	126403002	126403002	465865
chr2	127586069	127586069	467032
chr2	128950962	128950962	468325
chr2	131281198	131281198	471563
chr2	131688373	131688373	471939
chr2	132427471	132427471	472669
chr2	136899058	136899058	476926
chr2	137346051	137346051	477353
chr2	139336995	139336995	479242
chr2	139351472	139351472	479253
chr2	141584939	141584939	481360
chr2	142499702	142499702	482215
chr2	142532325	142532325	482243
chr2	143574706	143574706	483211
chr2	144053884	144053884	483662
chr2	149324730	149324730	489434
chr20	44551	44551	490817
chr20	2122856	2122856	492806
chr20	9061542	9061542	499509
chr21	4905460	4905460	508636
chr21	5716731	5716731	509395
chr24	1356328	1356328	523410
chr25	2344729	2344729	531012
chr26	3203512	3203512	536180
chr28	269573	269573	546689
chr28	1608939	1608939	548122
chr3	1079511	1079511	553070
chr3	2425744	2425744	554431
chr3	12281529	12281529	563383
chr3	12715337	12715337	563821
chr3	15312513	15312513	566236
chr3	17966124	17966124	568769
chr3	25437722	25437722	575906
chr3	27100669	27100669	577463
chr3	27907297	27907297	578209
chr3	31525413	31525413	581726
chr3	34686244	34686244	584788
chr3	35311196	35311196	585394
chr3	36468395	36468395	586538
chr3	36938248	36938248	586977
chr3	36988110	36988110	587017
chr3	37264315	37264315	587281
chr3	37414192	37414192	587410
chr3	39093435	39093435	589080
chr3	39284930	39284930	589247
chr3	40416621	40416621	590287
chr3	40992734	40992734	590847
chr3	42570127	42570127	592352
chr3	43488855	43488855	593228
chr3	46784307	46784307	596420
chr3	50382508	50382508	599905
chr3	51986443	51986443	601466
chr3	56883664	56883664	606114
chr3	57314480	57314480	606575
chr3	60547364	60547364	609702
chr3	62338360	62338360	611478
chr3	64337551	64337551	613491
chr3	65152103	65152103	614248
chr3	65819532	65819532	614956
chr3	69328166	69328166	618413
chr3	69328166	69328166	618414
chr3	72082393	72082393	621178
chr3	72567126	72567126	621682
chr3	74765508	74765508	623887
chr3	75793809	75793809	624851
chr3	78218930	78218930	627204
chr3	79677532	79677532	628734
chr3	79703156	79703156	628763
chr3	80268117	80268117	629321
chr3	80379448	80379448	629450
chr3	83761457	83761457	632709
chr3	84281648	84281648	633254
chr3	84695519	84695519	633657
chr3	85276316	85276316	634209
chr3	85998837	85998837	634924
chr3	85998837	85998837	634925
chr3	86581549	86581549	635486
chr3	91229467	91229467	640046
chr3	92291469	92291469	641102
chr3	92540842	92540842	641352
chr3	93508261	93508261	642324
chr3	94751997	94751997	643554
chr3	95418333	95418333	644232
chr3	99066708	99066708	647835
chr3	99152698	99152698	647911
chr3	102090519	102090519	650972
chr3	102429753	102429753	651300
chr3	102691851	102691851	651576
chr3	103574398	103574398	652428
chr3	104171175	104171175	652950
chr3	107891835	107891835	656614
chr3	110209353	110209353	658782
chr4	6708775	6708775	689767
chr4	12050533	12050533	694797
chr4	13249146	13249146	695935
chr4	15903919	15903919	698479
chr4	16307439	16307439	698852
chr4	16310952	16310952	698857
chr4	18716126	18716126	701179
chr4	19731287	19731287	701674
chr4	20582211	20582211	702512
chr4	22354861	22354861	704276
chr4	22513701	22513701	704428
chr4	22668239	22668239	704573
chr4	22773360	22773360	704687
chr4	24613409	24613409	706474
chr4	26951612	26951612	708797
chr4	27706970	27706970	709548
chr4	28076660	28076660	709940
chr4	28111199	28111199	709977
chr4	28172905	28172905	710031
chr4	28209841	28209841	710062
chr4	29760799	29760799	711536
chr4	31012054	31012054	712768
chr4	33928079	33928079	715569
chr4	41359568	41359568	722755
chr4	43097764	43097764	724416
chr4	43682432	43682432	725010
chr4	46141290	46141290	727407
chr4	53174889	53174889	734105
chr4	54051590	54051590	734896
chr4	55134248	55134248	735961
chr4	55381741	55381741	736195
chr4	58772349	58772349	739430
chr4	60344321	60344321	741048
chr4	60387842	60387842	741103
chr4	61572729	61572729	742284
chr4	63262727	63262727	744034
chr4	63719149	63719149	744502
chr4	63948264	63948264	744746
chr4	64019054	64019054	744824
chr4	70025750	70025750	750519
chr4	70721297	70721297	751212
chr4	70722478	70722478	751218
chr4	70756235	70756235	751253
chr4	70852629	70852629	751357
chr4	70940782	70940782	751455
chr4	71923482	71923482	752461
chr4	72595159	72595159	753142
chr4	72719178	72719178	753278
chr4	72900992	72900992	753436
chr4	74154709	74154709	754635
chr4	79976262	79976262	760229
chr4	82004953	82004953	762131
chr4	82918817	82918817	763037
chr4	86214845	86214845	766696
chr4	87999285	87999285	768387
chr5	1258739	1258739	773803
chr5	4620344	4620344	777003
chr5	6705122	6705122	778650
chr5	7829180	7829180	779778
chr5	10870938	10870938	782576
chr5	11383052	11383052	783067
chr5	29007539	29007539	799860
chr5	32694776	32694776	803347
chr5	32932237	32932237	803573
chr5	34534020	34534020	805134
chr5	35359170	35359170	805946
chr5	35691608	35691608	806286
chr5	38861137	38861137	809303
chr5	38976893	38976893	809419
chr5	41298262	41298262	811594
chr5	41338521	41338521	811635
chr5	41826142	41826142	812094
chr5	41885108	41885108	812148
chr5	43813432	43813432	814037
chr5	48899862	48899862	818881
chr5	49176639	49176639	819153
chr5	57121150	57121150	826992
chr5	58329103	58329103	828150
chr6	1245277	1245277	830242
chr6	3587218	3587218	832444
chr6	8047643	8047643	836722
chr6	16280196	16280196	844796
chr6	18837253	18837253	847212
chr6	26653549	26653549	854499
chr6	28208262	28208262	855981
chr6	28947401	28947401	856646
chr6	29040898	29040898	856741
chr6	33138321	33138321	860675
chr7	6570594	6570594	870259
chr7	8572407	8572407	871682
chr7	9045542	9045542	872135
chr7	14446011	14446011	877362
chr7	14531062	14531062	877454
chr7	18210326	18210326	880931
chr7	24452058	24452058	886857
chr7	24744342	24744342	887148
chr7	26614376	26614376	888901
chr7	27734547	27734547	889893
chr7	32455480	32455480	894354
chr7	32605749	32605749	894482
chr8	1192127	1192127	899543
chr8	10111998	10111998	908194
chr8	16902783	16902783	914611
chr8	29865896	29865896	926929
chr9	9407630	9407630	935918
chr9	18429945	18429945	944503
chr9	21197801	21197801	947093
chr9	21432050	21432050	947300
chr9	23941217	23941217	949598
chrZ	3601171	3601171	962519
chrZ	4987015	4987015	963961
chrZ	5462746	5462746	964494
chrZ	10962496	10962496	970036
chrZ	25281956	25281956	984221
chrZ	27021788	27021788	985929
chrZ	27436965	27436965	986141
chrZ	28466240	28466240	987143
chrZ	30486435	30486435	989213
chrZ	31126227	31126227	989857
chrZ	31126227	31126227	989858
chrZ	37027997	37027997	995739
chrZ	38224322	38224322	996937
chrZ	44046532	44046532	1002794
chrZ	48092811	48092811	1006847
chrZ	49151862	49151862	1007988
chrZ	49387626	49387626	1008214
chrZ	49504639	49504639	1008334
chrZ	49570017	49570017	1008390
chrZ	51134672	51134672	1009975
chrZ	52254347	52254347	1011120
chrZ	60194997	60194997	1019012
chrZ	61419655	61419655	1020124
chrZ	61628636	61628636	1020343
chrZ	61785108	61785108	1020490
chrZ	62132605	62132605	1020830
chrZ	64560028	64560028	1023356
chrZ	67190532	67190532	1025980
chrZ	70049750	70049750	1028944
chrZ	70122454	70122454	1029013
chrZ	70225248	70225248	1029112
chrZ	80341609	80341609	1034232

## Sheet: (G) piRNA cluster
(G) Genome coordinates for the 1,321 rooster piRNA-producing loci defined in this study are provided in UCSC BED format (i.e., 0-based) for galGal6.
chromosome	start	end	cluster	piRNA abundance
chr1	20001	66980	cluster164	886412
chr1	116002	116938	cluster1274	1827.66
chr1	118052	118993	cluster1158	3446.64
chr1	122011	124968	cluster874	12501.8
chr1	160002	168985	cluster531	58257.4
chr1	179014	259999	cluster105	1.529e+06
chr1	284074	284992	cluster1207	2729.58
chr1	287003	291994	cluster864	12808.2
chr1	295000	295885	cluster940	8830.61
chr1	297266	297993	cluster1378	630.419
chr1	300001	306998	cluster520	61845.5
chr1	308043	308999	cluster1264	1981.08
chr1	2266237	2332833	cluster2	1.24256e+07
chr1	2518010	2557991	cluster26	3.42139e+06
chr1	2631035	2659348	cluster17	4.32772e+06
chr1	3420014	3455975	cluster11	5.87807e+06
chr1	4275114	4275907	cluster976	7386.96
chr1	4475000	4478946	cluster295	332605
chr1	4644164	4677996	cluster1	1.59022e+07
chr1	7900032	7901994	cluster570	47948.2
chr1	13541009	13541090	cluster371	184597
chr1	14062015	14062991	cluster796	19216.8
chr1	16231072	16233977	cluster636	36275.1
chr1	18047042	18047946	cluster1027	5908.13
chr1	20418062	20444999	cluster59	2.29693e+06
chr1	21743482	21743964	cluster245	457556
chr1	28287000	28287932	cluster1306	1346.26
chr1	29790055	29790998	cluster1180	3157.51
chr1	32724013	32730999	cluster669	30399.3
chr1	33783072	33784983	cluster667	30757.2
chr1	45740834	45740888	cluster320	284734
chr1	46659500	46659830	cluster385	164296
chr1	49183060	49183174	cluster999	6787.51
chr1	49215045	49219998	cluster675	29796.2
chr1	49591004	49591935	cluster1214	2659.48
chr1	50278000	50280998	cluster481	85039.3
chr1	50741002	50741995	cluster996	6839.51
chr1	50749001	50749999	cluster1072	5046.51
chr1	52501018	52501993	cluster856	13511.4
chr1	53919000	53919994	cluster984	7210.67
chr1	54675001	54675992	cluster628	37206.5
chr1	54727005	54727996	cluster878	12223.4
chr1	54733000	54747999	cluster128	1.22258e+06
chr1	55672489	55672530	cluster849	13946.5
chr1	57019025	57022998	cluster166	850110
chr1	57170067	57172902	cluster231	508609
chr1	57266006	57269954	cluster244	458656
chr1	57775000	57775399	cluster898	11172.5
chr1	59180101	59190909	cluster76	1.96758e+06
chr1	59703005	59712999	cluster362	199475
chr1	59916018	59917956	cluster536	56750
chr1	60082015	60083999	cluster634	36289.4
chr1	61628030	61628998	cluster892	11588
chr1	62475001	62503999	cluster97	1.65171e+06
chr1	62506024	62506999	cluster1208	2727.08
chr1	63741117	63745998	cluster115	1.34658e+06
chr1	64091024	64091881	cluster1419	286.498
chr1	65221007	65222972	cluster417	129957
chr1	65224026	65224378	cluster1049	5440.49
chr1	65376015	65376994	cluster783	20265.4
chr1	65486002	65492994	cluster120	1.27416e+06
chr1	65724000	65730994	cluster103	1.5663e+06
chr1	65837001	65846985	cluster113	1.38061e+06
chr1	67000001	67004997	cluster368	187084
chr1	67093131	67109993	cluster51	2.47409e+06
chr1	67256081	67273975	cluster84	1.81257e+06
chr1	67275043	67275997	cluster1254	2099.4
chr1	67298000	67310991	cluster75	1.9976e+06
chr1	67317000	67319976	cluster528	59576.5
chr1	67355000	67356999	cluster363	194770
chr1	67635024	67637981	cluster315	300103
chr1	68884277	68887825	cluster246	447036
chr1	68939000	68940996	cluster404	144136
chr1	69523009	69524998	cluster373	182938
chr1	69645000	69647981	cluster306	314488
chr1	69803016	69814970	cluster322	276789
chr1	74978001	74978998	cluster890	11641.4
chr1	75166000	75166976	cluster1135	3826.51
chr1	75457019	75457997	cluster980	7295.61
chr1	75692033	75693792	cluster661	31530
chr1	76047000	76047935	cluster1302	1380.67
chr1	76090068	76090992	cluster1023	6153.3
chr1	76130017	76130916	cluster1206	2738.94
chr1	76136000	76136994	cluster1413	316.116
chr1	76161009	76161968	cluster1431	234.197
chr1	76167029	76167996	cluster1110	4230.02
chr1	76185000	76185999	cluster1461	5.99736
chr1	76233024	76233994	cluster990	6980.27
chr1	76239039	76239924	cluster950	8312.57
chr1	76264040	76264999	cluster1199	2853
chr1	76480000	76480999	cluster1056	5371.6
chr1	76500073	76500954	cluster1219	2591.57
chr1	76580000	76580991	cluster981	7280.53
chr1	76586003	76586981	cluster994	6881.95
chr1	77126002	77126986	cluster1131	3851.61
chr1	77324019	77327975	cluster507	70011
chr1	78487004	78488956	cluster723	25305.5
chr1	78503028	78504999	cluster765	21959
chr1	78520083	78521962	cluster806	17630.4
chr1	78538039	78538973	cluster1396	433.703
chr1	79206000	79207992	cluster716	25825
chr1	79210021	79210999	cluster1232	2374.55
chr1	79224021	79225999	cluster797	18946.2
chr1	79267114	79268982	cluster894	11575.8
chr1	79273106	79273938	cluster947	8396.47
chr1	79299002	79301999	cluster785	20125.7
chr1	79459000	79459988	cluster774	21206.4
chr1	79475011	79476960	cluster606	40605
chr1	80111470	80111973	cluster1414	312.595
chr1	80114126	80114958	cluster1397	431.709
chr1	80116049	80116635	cluster1422	270.633
chr1	83031005	83033959	cluster631	36819.8
chr1	84462038	84467996	cluster458	98353
chr1	84915019	84917999	cluster970	7515.53
chr1	85283008	85286888	cluster203	668693
chr1	86631008	86632992	cluster757	22753.5
chr1	87447014	87447998	cluster861	13199.6
chr1	88463241	88467673	cluster200	674830
chr1	88525007	88528987	cluster563	49915
chr1	88550006	88554878	cluster554	52683.4
chr1	88689285	88691910	cluster378	175653
chr1	88851003	88853999	cluster238	487074
chr1	88951009	88952688	cluster443	106465
chr1	89808037	89811999	cluster34	3.15476e+06
chr1	89965057	89967990	cluster841	14294.9
chr1	90363003	90364581	cluster986	7102.33
chr1	90885026	90885992	cluster853	13749.9
chr1	91256104	91264971	cluster68	2.06577e+06
chr1	91282003	91283993	cluster778	20919.1
chr1	91907133	91909991	cluster22	3.7501e+06
chr1	92182335	92182971	cluster993	6888.1
chr1	92310454	92310744	cluster1016	6309.86
chr1	93292000	93292994	cluster1421	279.029
chr1	93706004	93707928	cluster422	124734
chr1	94673163	94673932	cluster444	105650
chr1	97021006	97029964	cluster47	2.65096e+06
chr1	97171096	97171985	cluster1322	1205.01
chr1	97199397	97199411	cluster868	12655.6
chr1	97596022	97596998	cluster742	23973.1
chr1	97937007	97938917	cluster713	25846
chr1	99572056	99575975	cluster269	388231
chr1	100666293	100666823	cluster1296	1487.9
chr1	100695002	100695111	cluster1384	587.284
chr1	100731025	100732984	cluster545	54557.2
chr1	102180003	102180996	cluster1236	2303.04
chr1	105364045	105366947	cluster390	157490
chr1	106189000	106190998	cluster376	179997
chr1	106206000	106211996	cluster323	269670
chr1	106348420	106349955	cluster972	7459.92
chr1	107428005	107428998	cluster724	25218
chr1	108993072	108993972	cluster1017	6264.19
chr1	109470038	109470992	cluster690	28276.3
chr1	109541000	109541996	cluster911	10232
chr1	109549002	109549930	cluster1034	5771.67
chr1	109551001	109551996	cluster1407	350.701
chr1	109557000	109557999	cluster946	8423.51
chr1	110587003	110587995	cluster1334	1127.83
chr1	111063024	111066968	cluster512	66343.6
chr1	112682029	112694582	cluster209	631544
chr1	113649004	113652944	cluster656	32224.6
chr1	114006000	114007970	cluster657	32003.4
chr1	114026000	114027926	cluster886	11863.1
chr1	114620299	114656718	cluster99	1.60061e+06
chr1	114709007	114717500	cluster260	407512
chr1	115162765	115174994	cluster170	817755
chr1	115334002	115334997	cluster1441	149.568
chr1	115337029	115350999	cluster132	1.1392e+06
chr1	115352004	115352999	cluster1100	4585.13
chr1	115585127	115659739	cluster21	3.81946e+06
chr1	115808003	115945999	cluster8	6.28618e+06
chr1	116163005	116172714	cluster268	390648
chr1	117002004	117002996	cluster975	7387.2
chr1	117476006	117489860	cluster156	987956
chr1	117494000	117494962	cluster1059	5278.93
chr1	118308034	118319535	cluster197	685660
chr1	118588080	118588427	cluster1066	5160.11
chr1	118889049	118889997	cluster888	11803.5
chr1	118894451	118927969	cluster19	3.85992e+06
chr1	119070004	119070988	cluster949	8343.89
chr1	120617889	120617998	cluster817	16642
chr1	121894702	121894998	cluster733	24390.9
chr1	122268001	122277996	cluster165	855304
chr1	123009765	123022983	cluster145	1.02872e+06
chr1	123630003	123634986	cluster210	618313
chr1	124085054	124114999	cluster55	2.378e+06
chr1	124121432	124122981	cluster495	77033.8
chr1	124373001	124458623	cluster31	3.24613e+06
chr1	125768002	125768997	cluster1292	1550.13
chr1	125770000	125783997	cluster109	1.44364e+06
chr1	127433000	127437663	cluster272	375233
chr1	131936001	131936977	cluster1420	282.166
chr1	136493001	136494976	cluster915	9872.11
chr1	137573037	137573986	cluster1400	418.621
chr1	137577000	137625980	cluster104	1.54749e+06
chr1	137631000	137631997	cluster1376	668.442
chr1	137641101	137780982	cluster16	4.48623e+06
chr1	137784010	137784994	cluster1079	4899.22
chr1	139338350	139338937	cluster350	222183
chr1	139369191	139369830	cluster348	225509
chr1	141287117	141305997	cluster110	1.44275e+06
chr1	141309002	141309975	cluster927	9461.22
chr1	141345003	141610995	cluster3	8.53929e+06
chr1	142201026	142201559	cluster1455	21.8692
chr1	142897003	142899695	cluster831	14863.7
chr1	142948012	142948972	cluster1117	4092.08
chr1	145904000	145905936	cluster684	28712.6
chr1	146307018	146308936	cluster551	53268.8
chr1	149295002	149295998	cluster1026	5925.69
chr1	152018003	152018906	cluster1183	3130.51
chr1	152031094	152031503	cluster1462	4.68215
chr1	152063024	152063967	cluster998	6789.34
chr1	153293034	153294756	cluster1201	2807.16
chr1	153505686	153505808	cluster1312	1317.47
chr1	153664563	153664938	cluster608	40113.5
chr1	153697009	153697997	cluster885	11863.2
chr1	154397000	154398967	cluster484	84185.7
chr1	154841004	154843999	cluster255	432006
chr1	155395016	155396998	cluster616	38538.7
chr1	155555000	155555996	cluster1155	3533.82
chr1	155557038	155557989	cluster883	11976.2
chr1	155692005	155692983	cluster1365	762.326
chr1	155827000	155827997	cluster1424	268.751
chr1	155842001	155843980	cluster711	25859.9
chr1	156417744	156433998	cluster155	988220
chr1	156874007	156874994	cluster865	12789.3
chr1	156900034	156904999	cluster289	345551
chr1	158869000	158870980	cluster426	120437
chr1	159216019	159216999	cluster1399	421.036
chr1	163316020	163316972	cluster402	147490
chr1	165523014	165523989	cluster1410	336.751
chr1	165999000	165999914	cluster801	18419
chr1	166004024	166004948	cluster1251	2130.01
chr1	166924065	166924905	cluster243	460189
chr1	167157010	167157990	cluster1313	1301.07
chr1	169084716	169084829	cluster916	9836.51
chr1	170437079	170441957	cluster227	537741
chr1	171550002	171550999	cluster1060	5267.98
chr1	171789000	171792989	cluster750	23281.8
chr1	172511001	172535974	cluster36	3.09278e+06
chr1	173290006	173293999	cluster358	205829
chr1	173344034	173355666	cluster226	540187
chr1	174011084	174011831	cluster1286	1622.99
chr1	175199157	175199960	cluster1383	600.548
chr1	175482161	175482505	cluster519	62654.5
chr1	176163065	176165993	cluster225	542061
chr1	176428005	176428059	cluster346	229269
chr1	177655172	177655740	cluster660	31610.5
chr1	178548209	178570990	cluster330	259469
chr1	179962000	179965994	cluster454	100148
chr1	180816000	180821959	cluster420	125710
chr1	181809007	181810910	cluster816	16656.6
chr1	183886002	183886973	cluster1136	3805.88
chr1	184165001	184254687	cluster10	6.17781e+06
chr1	186537022	186538997	cluster782	20489.2
chr1	186542003	186543910	cluster872	12560.5
chr1	186698045	186702998	cluster338	241386
chr1	186767220	186780999	cluster310	308651
chr1	187121082	187121965	cluster909	10372.8
chr1	187124000	187124798	cluster692	27915.5
chr1	187955001	187956904	cluster357	206097
chr1	188001000	188003989	cluster343	234063
chr1	188362040	188376997	cluster85	1.81141e+06
chr1	190271000	190271988	cluster1398	422.58
chr1	194028000	194072998	cluster182	744811
chr1	194077046	194079573	cluster721	25421.7
chr1	194175190	194176992	cluster1120	4027.25
chr1	194182001	194240998	cluster242	462557
chr1	194245001	194245978	cluster1057	5347.61
chr1	194251004	194251991	cluster942	8651.28
chr1	195748007	195748999	cluster731	24628.2
chr1	195842008	195846835	cluster469	91720.6
chr1	196100001	196112992	cluster463	95672.3
chr1	196642083	196644681	cluster792	19660.7
chr1	196989095	197032993	cluster37	3.01337e+06
chr1	197232007	197262999	cluster353	215978
chr1	197590000	197598961	cluster437	112395
chr1	197607001	197607999	cluster1024	6131.58
chr10	679063	747998	cluster137	1.10614e+06
chr10	905043	910999	cluster297	330648
chr10	916129	917952	cluster1052	5409.31
chr10	923018	923995	cluster1298	1461.88
chr10	1017435	1062972	cluster186	725932
chr10	1150002	1150996	cluster719	25662.8
chr10	1335609	1336213	cluster275	370669
chr10	2337016	2337933	cluster1250	2130.47
chr10	2691000	2697984	cluster474	89162
chr10	8033128	8034963	cluster566	48662.3
chr10	13309003	13312978	cluster397	149962
chr10	18589061	18589129	cluster880	12037.6
chr10	18945013	18945666	cluster722	25361.2
chr10	20111508	20111882	cluster473	90724.9
chr10	21076000	21083923	cluster248	442975
chr10	21092224	21092429	cluster1363	784.904
chr11	10003	14986	cluster466	93008.1
chr11	38165	38999	cluster1299	1452.43
chr11	40005	40822	cluster1190	3017.62
chr11	757002	763931	cluster112	1.43005e+06
chr11	1041856	1041928	cluster1114	4166.08
chr11	1652050	1652348	cluster125	1.24509e+06
chr11	1661180	1661248	cluster526	59689.4
chr11	1718449	1718940	cluster50	2.5011e+06
chr11	2658054	2714967	cluster58	2.3049e+06
chr11	3230744	3233869	cluster229	512560
chr11	20089004	20091974	cluster568	48031.9
chr11	20149006	20151992	cluster544	54778.2
chr12	382012	383904	cluster491	78599.3
chr12	440048	457999	cluster405	143386
chr12	461003	461996	cluster1245	2209.44
chr12	489005	500983	cluster196	695801
chr12	539002	539993	cluster1266	1953.97
chr12	639014	641742	cluster416	130890
chr12	1388002	1394999	cluster334	248005
chr12	1451001	1657987	cluster38	3.01076e+06
chr12	1699155	1699997	cluster762	22132.3
chr12	1708089	1708910	cluster1124	3954.18
chr12	1834089	1837979	cluster382	169885
chr12	2109108	2115928	cluster301	320816
chr12	2381472	2381987	cluster666	30828.3
chr12	2716042	2760945	cluster12	5.44286e+06
chr12	3142039	3151626	cluster288	346843
chr12	3263000	3286863	cluster140	1.05342e+06
chr12	3325043	3325928	cluster1305	1363.61
chr12	3645123	3687987	cluster48	2.6334e+06
chr12	5521038	5525988	cluster240	481224
chr12	11738007	11741998	cluster321	284202
chr13	2327006	2327965	cluster1272	1851.88
chr13	3040024	3041807	cluster457	98992.4
chr13	3681077	3683998	cluster328	262413
chr13	3713052	3716992	cluster264	402427
chr13	3781084	3784942	cluster311	307490
chr13	5450249	5450987	cluster497	76614.6
chr13	7864104	7870998	cluster187	724085
chr13	10139053	10140999	cluster561	50568.1
chr13	15954060	15954999	cluster810	17131
chr14	5627002	5627991	cluster580	45731
chr14	6814764	6814822	cluster1224	2549.51
chr14	9306001	9307902	cluster409	138235
chr14	10552008	10564994	cluster52	2.47341e+06
chr14	11834084	11842986	cluster53	2.45065e+06
chr14	12188480	12190793	cluster178	751797
chr14	12234004	12234980	cluster677	29570.3
chr14	13967000	13967042	cluster370	185009
chr14	14002554	14014999	cluster24	3.48047e+06
chr14	14609000	14648918	cluster6	7.32567e+06
chr14	15163093	15200999	cluster122	1.24762e+06
chr14	15421001	15427970	cluster190	715099
chr14	15432395	15432913	cluster987	7088.38
chr15	4804632	4805998	cluster391	156563
chr15	9478013	9482968	cluster597	42846.2
chr15	9679417	9679537	cluster1256	2067.01
chr16	682029	682998	cluster902	10838.7
chr16	688000	688997	cluster881	11991.5
chr16	691047	691999	cluster920	9714.93
chr16	694099	702999	cluster312	307369
chr16	705020	705997	cluster1446	102.446
chr16	714003	714951	cluster908	10420.9
chr16	716026	716994	cluster1321	1214.8
chr16	723013	724998	cluster882	11979.8
chr16	734108	734989	cluster1408	349.697
chr16	739016	739964	cluster1253	2121.98
chr16	746000	749990	cluster475	88908.7
chr16	751005	752996	cluster1294	1543.97
chr16	837001	837979	cluster1203	2796.71
chr16	840014	862998	cluster325	268137
chr16	867004	867999	cluster819	16423.9
chr16	902000	928999	cluster309	308865
chr16	931008	931984	cluster887	11813.3
chr16	934016	934991	cluster867	12671.6
chr16	939001	939994	cluster1031	5806.49
chr16	975000	975993	cluster1318	1237.15
chr16	977000	977998	cluster1366	758.036
chr16	979000	979984	cluster1088	4765.95
chr16	983000	990943	cluster317	296934
chr16	993003	993999	cluster835	14562.1
chr16	996045	997986	cluster838	14473.7
chr16	1002028	1002999	cluster855	13658.6
chr16	1039023	1039998	cluster1349	947.853
chr16	1045015	1052999	cluster302	319012
chr16	1096081	1128983	cluster232	507947
chr16	1130005	1131998	cluster921	9678.16
chr16	1170104	1170999	cluster1393	454.28
chr16	1172000	1200936	cluster265	401960
chr16	1203025	1203993	cluster858	13322.1
chr16	1209034	1209999	cluster945	8530.58
chr16	1212010	1213988	cluster933	9300.18
chr16	1259092	1259998	cluster1229	2447.78
chr16	1261012	1289741	cluster284	358400
chr16	1291001	1292982	cluster960	7903.93
chr16	1295001	1295951	cluster979	7337.72
chr16	1336000	1336977	cluster1452	28.0149
chr16	1338001	1341985	cluster714	25840.8
chr16	1381000	1387961	cluster499	75419.9
chr16	1392000	1393985	cluster1097	4649.38
chr16	1402040	1403999	cluster936	9058.6
chr16	1419000	1422994	cluster527	59624.6
chr16	1432005	1438966	cluster431	116510
chr16	1504029	1505952	cluster1324	1204.28
chr16	1511028	1520953	cluster298	329338
chr16	1522008	1523999	cluster873	12531.4
chr16	1562066	1562999	cluster1359	837.809
chr16	1564009	1593972	cluster274	370956
chr16	1596010	1597939	cluster821	16406.5
chr16	1635023	1635991	cluster1443	108.436
chr16	1639010	1641999	cluster479	86414
chr16	1647008	1648999	cluster954	8050.94
chr16	1652002	1652998	cluster1087	4774.65
chr16	1655013	1655989	cluster1412	331.143
chr16	1657014	1664994	cluster283	359069
chr16	1667047	1667997	cluster891	11640.6
chr16	1670002	1671985	cluster928	9456.97
chr16	1863001	1865990	cluster462	96039.2
chr16	1874003	1874921	cluster1304	1375.43
chr16	1909049	1909907	cluster775	21176.1
chr16	1915064	1916981	cluster839	14310.3
chr16	1920025	1920999	cluster745	23741.7
chr16	1937085	1938931	cluster851	13906.1
chr16	1955066	1955999	cluster833	14702
chr16	1981008	1981931	cluster913	9951.15
chr16	2002054	2003999	cluster550	53605
chr16	2009082	2010975	cluster943	8641.12
chr16	2037006	2037997	cluster1033	5772.08
chr16	2044004	2044969	cluster1269	1908.68
chr16	2049001	2049982	cluster784	20165.9
chr16	2053019	2053999	cluster1176	3229.89
chr16	2055024	2056881	cluster1118	4071.55
chr16	2069025	2069985	cluster1039	5597.54
chr16	2073301	2073991	cluster1142	3767.76
chr16	2077005	2077988	cluster837	14496.1
chr16	2083032	2083998	cluster779	20865.7
chr16	2095024	2095980	cluster1041	5594.76
chr16	2101032	2101999	cluster983	7256.55
chr16	2112000	2112978	cluster809	17286.3
chr16	2120000	2120966	cluster1255	2096.83
chr16	2131001	2131996	cluster1241	2251.38
chr16	2363358	2363767	cluster487	81318.6
chr16	2469165	2469575	cluster486	81331.5
chr16	2480331	2480922	cluster494	77210.5
chr16	2493149	2499586	cluster30	3.27546e+06
chr16	2519136	2519564	cluster213	607060
chr16	2526446	2526948	cluster826	15222.5
chr16_NW_020109758v1_random	171	998	cluster1342	1013.34
chr16_NW_020109758v1_random	2029	2894	cluster771	21571.7
chr16_NW_020109758v1_random	18005	18997	cluster875	12465.5
chr16_NW_020109758v1_random	24066	25971	cluster869	12627.6
chr16_NW_020109758v1_random	29050	30985	cluster822	15969.7
chr16_NW_020109758v1_random	36032	37980	cluster567	48443.3
chr16_NW_020109758v1_random	50004	52999	cluster478	86861.2
chr16_NW_020109758v1_random	58049	58998	cluster604	41505.4
chr16_NW_020109758v1_random	66000	66998	cluster1331	1153.87
chr16_NW_020109758v1_random	92026	92998	cluster1225	2538.2
chr16_NW_020109758v1_random	101014	101989	cluster1186	3074.68
chr16_NW_020109758v1_random	104148	104661	cluster850	13942.6
chr16_NW_020109758v1_random	107025	107979	cluster1102	4563.48
chr16_NW_020109758v1_random	123000	123998	cluster836	14559.8
chr17	527006	577999	cluster74	1.99819e+06
chr17	718001	718993	cluster1009	6570.11
chr17	735026	735997	cluster1409	344.462
chr17	2576001	2577999	cluster959	7904.52
chr17	3247000	3255997	cluster546	54159.5
chr17	5928000	5931985	cluster489	79966.1
chr17	6492029	6492261	cluster624	37524.5
chr17	7167052	7167748	cluster1012	6492.51
chr18	31002	31992	cluster1267	1942.15
chr18	43022	45991	cluster448	103746
chr18	57050	63996	cluster419	127085
chr18	74023	74999	cluster1460	13.8695
chr18	81002	84997	cluster793	19612.7
chr18	282000	282981	cluster964	7776.51
chr18	1829042	1913997	cluster192	710322
chr18	3000007	3002902	cluster598	42803.1
chr18	3058000	3058997	cluster1162	3419.51
chr18	3060003	3060977	cluster1290	1575.51
chr18	3062000	3062999	cluster1439	151.239
chr18	3381178	3381594	cluster748	23400.3
chr18	3473002	3475999	cluster533	56970
chr18	11102018	11102990	cluster1080	4853.16
chr18	11108012	11108991	cluster1101	4575.2
chr18	11132003	11133986	cluster1157	3500.89
chr18	11372019	11372999	cluster1185	3128.12
chr19	28073	35999	cluster194	704548
chr19	175332	198994	cluster108	1.45523e+06
chr19	224012	227999	cluster555	52524.8
chr19	235097	235997	cluster662	31301.2
chr19	249060	256946	cluster195	701432
chr19	2589011	2592986	cluster241	469709
chr19	4358001	4363999	cluster267	395850
chr19	4370001	4371988	cluster847	14075.3
chr19	4374131	4374911	cluster1330	1157.85
chr19	4687000	4687984	cluster1406	368.416
chr19	4942003	4974995	cluster69	2.03597e+06
chr19	5107947	5107995	cluster126	1.24374e+06
chr19	5290084	5290984	cluster446	104620
chr19	5950343	5950963	cluster1395	436.511
chr19	7224197	7224388	cluster820	16421.9
chr1_NW_020109738v1_random	10	1994	cluster823	15596.7
chr2	39000	39989	cluster844	14171.3
chr2	45007	47958	cluster612	39182.4
chr2	525013	525998	cluster1062	5245.32
chr2	532018	532993	cluster1104	4407.34
chr2	546011	553947	cluster107	1.48312e+06
chr2	998026	1064992	cluster220	564619
chr2	2015000	2017991	cluster697	27783.9
chr2	7113015	7132991	cluster56	2.34281e+06
chr2	10433000	10433991	cluster467	92641.8
chr2	14930013	14930970	cluster1143	3764.71
chr2	21361116	21361810	cluster1275	1820.14
chr2	23701001	23703999	cluster351	218016
chr2	26608007	26608997	cluster1172	3248.51
chr2	33586001	33586999	cluster903	10674.4
chr2	35735858	35740765	cluster14	4.96855e+06
chr2	37168000	37168987	cluster1160	3430.81
chr2	39923000	39923993	cluster834	14570.6
chr2	40581334	40598956	cluster215	585254
chr2	40604058	40609994	cluster790	19847.7
chr2	40654002	40658999	cluster176	778396
chr2	40911000	40911764	cluster863	12944.5
chr2	41594026	41596991	cluster253	433524
chr2	41725072	41730998	cluster435	114686
chr2	41910005	41910997	cluster1089	4710.59
chr2	42660018	42679972	cluster233	505628
chr2	43046001	43046981	cluster1040	5596.55
chr2	43319003	43319987	cluster694	27859.3
chr2	43653041	43654990	cluster756	22763.8
chr2	43841056	43843691	cluster147	1.0191e+06
chr2	43923083	43927737	cluster63	2.21141e+06
chr2	44011000	44013991	cluster138	1.09822e+06
chr2	44197000	44200945	cluster189	722487
chr2	44298213	44298981	cluster1170	3250.51
chr2	44321012	44326995	cluster235	495359
chr2	44413254	44413504	cluster1096	4654.27
chr2	44687323	44688979	cluster445	105259
chr2	44702003	44702905	cluster818	16546.5
chr2	44709295	44711834	cluster305	315004
chr2	44767042	44772634	cluster160	922095
chr2	45023000	45038936	cluster100	1.59585e+06
chr2	45068035	45072998	cluster39	2.90348e+06
chr2	45095010	45097997	cluster217	577954
chr2	45202014	45204938	cluster201	671375
chr2	45493017	45500960	cluster106	1.5006e+06
chr2	45579003	45592418	cluster33	3.19271e+06
chr2	45825078	45838908	cluster25	3.47803e+06
chr2	45846034	45846994	cluster752	23126.4
chr2	45938021	45941992	cluster590	44590.6
chr2	45958021	45959999	cluster365	193041
chr2	46112006	46115987	cluster154	989805
chr2	46407152	46409781	cluster307	314021
chr2	46475003	46475999	cluster695	27821.9
chr2	46705001	46705622	cluster461	96271.2
chr2	47019010	47024999	cluster204	667867
chr2	47285075	47293998	cluster257	421493
chr2	47322000	47325993	cluster219	571831
chr2	47439045	47445892	cluster93	1.68977e+06
chr2	48138144	48143991	cluster9	6.20621e+06
chr2	48167003	48167999	cluster813	17022.7
chr2	48232008	48232996	cluster931	9335.49
chr2	48351005	48355928	cluster70	2.02998e+06
chr2	48417028	48457994	cluster42	2.79168e+06
chr2	48672000	48672972	cluster899	11163.2
chr2	49294162	49295999	cluster286	351665
chr2	49827019	49830993	cluster464	95494.6
chr2	51158011	51159959	cluster578	46228.2
chr2	51245003	51245998	cluster900	10886
chr2	51575005	51576999	cluster668	30557.7
chr2	51985000	51985995	cluster1001	6728.23
chr2	52818000	52818995	cluster1436	185.111
chr2	52829000	52830991	cluster465	93084.9
chr2	52845013	52846891	cluster766	21956.9
chr2	53475000	53477989	cluster410	138102
chr2	54339010	54339977	cluster937	8928.45
chr2	54379560	54379672	cluster672	29974.5
chr2	54384000	54384947	cluster1423	269.069
chr2	54388039	54388946	cluster449	102741
chr2	55582107	55582977	cluster1220	2588.15
chr2	55707002	55709935	cluster1032	5776.49
chr2	55924001	55924996	cluster1387	558.209
chr2	56123001	56158989	cluster57	2.33652e+06
chr2	56189030	56189998	cluster1020	6199.17
chr2	56202000	56211930	cluster318	294276
chr2	57711001	57750999	cluster162	898440
chr2	57754003	57755971	cluster870	12595.8
chr2	57760081	57761954	cluster707	26683.4
chr2	59473041	59546988	cluster146	1.02555e+06
chr2	63430009	63433999	cluster281	362730
chr2	64943009	64946979	cluster648	33564.9
chr2	64959001	64965999	cluster67	2.09767e+06
chr2	66351000	66353997	cluster424	123169
chr2	67170366	67174993	cluster290	344704
chr2	67602010	67619999	cluster300	325117
chr2	67771048	67772999	cluster389	158732
chr2	67786001	67787997	cluster441	108241
chr2	68529011	68530463	cluster503	72777.8
chr2	69722006	69722998	cluster860	13240.5
chr2	71063163	71063785	cluster1433	217.258
chr2	71886209	71886930	cluster1237	2275.09
chr2	74463026	74499991	cluster46	2.68795e+06
chr2	76262000	76262978	cluster896	11293.3
chr2	76313052	76334470	cluster89	1.78428e+06
chr2	78222029	78225996	cluster336	243265
chr2	79127013	79128999	cluster741	24036
chr2	79146130	79146849	cluster1320	1219.83
chr2	79148000	79150989	cluster744	23803.8
chr2	79555020	79580938	cluster352	216728
chr2	79924002	79924994	cluster617	38521.8
chr2	80346210	80354980	cluster73	2.0002e+06
chr2	80749002	80750990	cluster704	27246
chr2	80818008	80847998	cluster150	1.00784e+06
chr2	81376000	81376980	cluster729	24810.8
chr2	81510027	81512997	cluster620	38338.9
chr2	81792453	81824999	cluster121	1.25026e+06
chr2	82681014	82681974	cluster1427	258.024
chr2	83930002	83930967	cluster1381	605.772
chr2	84221003	84223998	cluster212	612151
chr2	85779000	85780987	cluster337	242421
chr2	85883032	85883993	cluster893	11584.4
chr2	85889001	85890999	cluster663	31211
chr2	91834062	91834992	cluster1106	4383.86
chr2	105463070	105468156	cluster143	1.04522e+06
chr2	105822009	105839853	cluster40	2.86619e+06
chr2	106249193	106249992	cluster1140	3775.71
chr2	106407001	106409967	cluster800	18561.7
chr2	111437011	111439997	cluster258	411211
chr2	111544000	111544968	cluster1285	1647.88
chr2	114923065	114942983	cluster335	246055
chr2	114960000	114961994	cluster978	7381.04
chr2	115277001	115277641	cluster789	19855.5
chr2	119892025	119940959	cluster224	543963
chr2	120488023	120507999	cluster223	544932
chr2	120668000	120686949	cluster263	402502
chr2	120950038	120955998	cluster341	237121
chr2	123041316	123041399	cluster183	744236
chr2	124689015	124692990	cluster80	1.87902e+06
chr2	126393035	126393317	cluster1076	5011.63
chr2	126517298	126517962	cluster770	21754.5
chr2	128773001	128773997	cluster1369	719.511
chr2	128880000	128894704	cluster88	1.78593e+06
chr2	132711021	132711987	cluster791	19803.7
chr2	138436030	138436981	cluster1263	2005.79
chr2	138855002	138856993	cluster734	24313.5
chr2	140966093	140966380	cluster535	56905.3
chr2	142452005	142453791	cluster562	50483.6
chr2	142670000	142671979	cluster516	63970.1
chr2	144081015	144081845	cluster665	30996
chr2	146302001	146302998	cluster1447	91.5107
chr2	148353012	148353984	cluster895	11438.1
chr2	149179003	149187951	cluster552	53266.2
chr2	149194028	149202976	cluster560	51013
chr2	149214018	149229999	cluster618	38438.2
chr2	149238013	149246951	cluster601	42451.6
chr2	149595000	149597979	cluster812	17092.5
chr20	133021	138969	cluster421	125301
chr20	833080	835998	cluster271	376816
chr20	978009	978993	cluster1122	3973.01
chr20	1027883	1027938	cluster364	194181
chr20	1213044	1214908	cluster602	41655.1
chr20	1414072	1414989	cluster619	38366.5
chr20	1446101	1456970	cluster87	1.80567e+06
chr20	1938010	1942944	cluster394	151371
chr20	1977002	1983977	cluster485	81415.5
chr20	1999033	2047998	cluster18	4.05764e+06
chr20	2078000	2079999	cluster747	23474.8
chr20	2096013	2096729	cluster1337	1101.68
chr20	2259006	2262995	cluster277	368428
chr20	2511000	2517896	cluster388	158773
chr20	2979010	2980989	cluster355	208213
chr20	3026356	3027789	cluster529	59491.3
chr20	3104002	3121990	cluster144	1.04472e+06
chr20	3283010	3284984	cluster413	135572
chr20	3492006	3536971	cluster193	706806
chr20	3607160	3607996	cluster718	25694.1
chr20	3950016	3965991	cluster206	660930
chr20	4016004	4019997	cluster395	150773
chr20	4034116	4035653	cluster1006	6585.91
chr20	4066031	4081983	cluster236	488375
chr20	4254051	4277926	cluster216	580310
chr20	4357010	4373986	cluster61	2.28039e+06
chr20	5056337	5061718	cluster455	99728.9
chr20	5485175	5487826	cluster845	14131.6
chr20	5490001	5492771	cluster280	363716
chr20	9535081	9535140	cluster184	743855
chr21	5712017	5716996	cluster381	170798
chr21	5881365	5881987	cluster1289	1593.35
chr21	5884024	5908983	cluster177	777891
chr22	145005	168973	cluster27	3.4183e+06
chr22	235025	238959	cluster594	43077.5
chr22	3047011	3049502	cluster452	100972
chr22	3795007	3806941	cluster207	653451
chr22	4138908	4138966	cluster369	185513
chr22	5118000	5137998	cluster118	1.28737e+06
chr22	5349000	5401966	cluster102	1.58194e+06
chr22	5403012	5403610	cluster1325	1189.8
chr22	5412007	5412992	cluster655	32318.1
chr23	41013	51990	cluster116	1.32187e+06
chr23	79001	145994	cluster15	4.78742e+06
chr23	161413	161962	cluster788	19856.8
chr23	1754017	1756920	cluster379	172453
chr23	2703009	2703961	cluster941	8767.51
chr23	3713005	3713787	cluster1144	3758.78
chr23	5829005	5830987	cluster1189	3039.02
chr23	5857001	5858991	cluster1198	2856.55
chr24	3105007	3106999	cluster585	45479.9
chr24	5658030	5658949	cluster1044	5533.25
chr24	5969118	5975998	cluster828	15048.3
chr24	6058019	6059999	cluster985	7153.16
chr24	6327000	6361953	cluster111	1.44071e+06
chr24	6372017	6377978	cluster460	96902.7
chr25	80025	80991	cluster1112	4192.39
chr25	1575002	1576982	cluster758	22538.4
chr25	1585005	1594992	cluster456	99429.2
chr25	1602014	1605996	cluster605	40734.9
chr25	1613002	1618993	cluster510	66962.1
chr25	1626001	1631999	cluster506	70242.2
chr25	1638006	1653993	cluster472	90978.7
chr25	1660003	1666930	cluster500	74806.3
chr25	1668020	1668928	cluster1346	956.204
chr25	1681003	1722979	cluster398	149812
chr25	1731001	1733991	cluster715	25834.3
chr25	1740003	1740999	cluster1004	6662.6
chr25	1751032	1751992	cluster1372	677.434
chr25	1753001	1755994	cluster730	24757.4
chr25	1765006	1770998	cluster508	69220.5
chr25	1779004	1780978	cluster934	9277.35
chr25	1786143	1786988	cluster982	7275.69
chr25	3664028	3672692	cluster169	822830
chr26	1813024	1813441	cluster81	1.84304e+06
chr26	5108000	5117995	cluster429	117958
chr26	5120002	5120997	cluster1428	254.511
chr26	5134001	5134995	cluster1385	585.511
chr26	5265023	5281996	cluster135	1.11193e+06
chr26	5287002	5289959	cluster581	45679.1
chr27	65040	65800	cluster1329	1166.49
chr27	2067001	2070996	cluster681	29101.1
chr27	2082203	2083997	cluster1240	2265.67
chr27	2085010	2086864	cluster671	30059.8
chr27	2098002	2101916	cluster652	32923.8
chr27	2113036	2114999	cluster1092	4697.32
chr27	2128009	2128971	cluster1213	2659.8
chr27	2131062	2132965	cluster698	27730.4
chr27	2194554	2197998	cluster571	47736.6
chr27	2221026	2260982	cluster72	2.00048e+06
chr27	4441000	4446891	cluster333	253384
chr27	4602157	4606829	cluster386	160675
chr28	50011	50995	cluster930	9360.7
chr28	66019	67939	cluster1351	939.51
chr28	80000	83940	cluster621	37989.5
chr28	90011	91998	cluster513	65575.1
chr28	98001	99978	cluster710	26252
chr28	115035	116986	cluster743	23824.8
chr28	136001	189979	cluster77	1.92736e+06
chr28	250004	252998	cluster1115	4141.53
chr28	257002	262996	cluster344	231384
chr28	280004	281992	cluster477	87234.2
chr28	762002	769973	cluster230	511881
chr28	1431258	1433925	cluster450	102620
chr28	1976013	1980999	cluster319	290085
chr28	2125065	2128997	cluster259	408460
chr28	2940768	2941999	cluster514	65389.5
chr28	3001232	3001326	cluster637	35861.7
chr28	4642014	4645997	cluster769	21811.8
chr28	4648016	4648999	cluster1239	2266.51
chr28	5008799	5009243	cluster316	299455
chr3	37021	40998	cluster727	25039.3
chr3	978005	979977	cluster266	399953
chr3	1571092	1572847	cluster768	21814.8
chr3	2445131	2447998	cluster412	136650
chr3	2526002	2526996	cluster1311	1323.29
chr3	3086527	3087673	cluster680	29369.3
chr3	3593058	3595911	cluster408	139321
chr3	4363025	4365689	cluster380	171776
chr3	13746014	13747947	cluster760	22380
chr3	22339020	22339997	cluster966	7735.4
chr3	23155005	23155995	cluster1151	3613.33
chr3	27791167	27791652	cluster1010	6551.51
chr3	30885006	30885996	cluster1111	4193.01
chr3	40125267	40128956	cluster173	810758
chr3	41848226	41848998	cluster956	8015.69
chr3	41851007	41924969	cluster66	2.15101e+06
chr3	48281391	48281470	cluster124	1.24713e+06
chr3	52255000	52256998	cluster693	27874.6
chr3	56643006	56645999	cluster575	46697.6
chr3	56858393	56858875	cluster1036	5669.01
chr3	59926966	59926999	cluster185	736612
chr3	63057215	63060999	cluster168	840044
chr3	63633059	63640850	cluster94	1.66828e+06
chr3	72675041	72680961	cluster148	1.01557e+06
chr3	72775034	72777961	cluster292	342812
chr3	73224117	73225991	cluster393	153150
chr3	73686214	73688744	cluster287	351472
chr3	73796280	73805590	cluster356	207811
chr3	76740717	76740876	cluster181	745236
chr3	76868151	76868936	cluster938	8839.51
chr3	77472000	77474970	cluster673	29923.6
chr3	78942000	78955996	cluster228	530520
chr3	79175009	79175974	cluster687	28449.4
chr3	79455064	79456792	cluster763	22076.2
chr3	79617007	79619993	cluster406	140761
chr3	80770005	80770991	cluster725	25106.5
chr3	84629776	84629808	cluster1242	2239.09
chr3	88359231	88359537	cluster699	27686.3
chr3	88912040	88915999	cluster367	190018
chr3	92244724	92244806	cluster1316	1287.19
chr3	95848001	95850989	cluster482	84928.5
chr3	96505064	96505995	cluster1326	1187.99
chr3	96507015	96515812	cluster360	204323
chr3	99936104	99958988	cluster247	445993
chr3	99997008	100015992	cluster127	1.23234e+06
chr3	101536006	101536997	cluster591	44587
chr3	101681152	101740999	cluster64	2.20009e+06
chr3	101907072	101907951	cluster905	10646
chr3	104539046	104539922	cluster1002	6686.24
chr3	104745002	104745999	cluster1389	509.011
chr3	105181118	105193995	cluster239	485346
chr3	109709008	109711997	cluster250	439886
chr3	109810004	109811993	cluster504	72595.2
chr3	110783038	110783966	cluster1187	3073.32
chr3	110808001	110816966	cluster432	116152
chr30	476000	478623	cluster270	385544
chr31	906013	907999	cluster825	15346.3
chr31	913001	913977	cluster904	10657.7
chr31	934006	934999	cluster852	13755.2
chr31	939031	939999	cluster786	20117.6
chr31	944016	945998	cluster906	10616.2
chr31	951001	951997	cluster922	9636.21
chr31	966012	967998	cluster805	17982.5
chr31	977014	977995	cluster1370	717.083
chr31	4701050	4722995	cluster41	2.79605e+06
chr31	4747009	4748999	cluster547	53883.9
chr33	853021	853986	cluster1083	4797.39
chr33	1328036	1328985	cluster1403	409.108
chr33	2766002	2767994	cluster1086	4776.38
chr33	2789000	2857998	cluster151	1.0054e+06
chr33	3815010	3815996	cluster1271	1880.49
chr33	3824001	3824997	cluster1281	1709.37
chr33	3827004	3827982	cluster1152	3544.96
chr33	3842000	3845999	cluster347	227825
chr33	3870003	3871998	cluster1046	5512.56
chr33	3880021	3880972	cluster1265	1978.55
chr33	3934067	4204997	cluster44	2.71236e+06
chr33	4209029	4209982	cluster1457	20.1712
chr33	4212050	4212955	cluster1063	5227.13
chr33	4271025	4273996	cluster588	44810.3
chr33	4512001	4513998	cluster1244	2228.92
chr33	4519043	4524537	cluster340	238563
chr33	4526001	4526982	cluster1310	1326.21
chr33	4542177	4543995	cluster592	44200.4
chr33	4546019	4546997	cluster1344	999.443
chr33	4559001	4560999	cluster1109	4331.04
chr33	4572069	4575955	cluster502	73584
chr33	4584026	4584993	cluster1184	3129.34
chr33	4599053	4599954	cluster1202	2797.57
chr33	4617004	4619999	cluster682	29100.2
chr33	4633003	4634968	cluster907	10521.6
chr33	4645060	4646983	cluster749	23315.8
chr33	4656004	4658936	cluster439	110451
chr33	6533029	6536764	cluster400	149599
chr33	6895176	6895998	cluster1159	3434.51
chr4	11484463	11485895	cluster262	405298
chr4	12901357	12901942	cluster918	9748.91
chr4	13390034	13392999	cluster314	305096
chr4	13687010	13688883	cluster564	49590.5
chr4	13697042	13697998	cluster308	313156
chr4	14212003	14215986	cluster153	992529
chr4	14352138	14353998	cluster276	370521
chr4	16584021	16589990	cluster279	364668
chr4	18166005	18166986	cluster1068	5115.62
chr4	18701001	18702997	cluster658	31855.3
chr4	20045058	20047995	cluster625	37418.9
chr4	20408011	20412994	cluster501	73877.7
chr4	20488000	20489994	cluster509	68990.5
chr4	20610011	20611999	cluster294	333759
chr4	20654011	20654730	cluster1215	2657.94
chr4	20720113	20720956	cluster889	11747.1
chr4	23858490	23858914	cluster1153	3539.23
chr4	24389000	24449984	cluster92	1.70137e+06
chr4	25010092	25010994	cluster1130	3897.92
chr4	30618001	30649857	cluster98	1.62821e+06
chr4	30718000	30720948	cluster428	119552
chr4	33239176	33239609	cluster678	29538.5
chr4	38522053	38522968	cluster1262	2010.18
chr4	39826012	39826232	cluster685	28607.5
chr4	41998001	41998875	cluster205	662758
chr4	43147002	43150931	cluster172	811577
chr4	44035020	44074956	cluster158	971512
chr4	45743008	45745967	cluster293	334258
chr4	48942063	48942122	cluster1164	3362.25
chr4	49159007	49164479	cluster278	365438
chr4	54726004	54728988	cluster152	996754
chr4	58139042	58140998	cluster361	199851
chr4	58144040	58144995	cluster1146	3717.81
chr4	58859003	58859998	cluster705	27087.8
chr4	59036106	59036732	cluster944	8641.03
chr4	61879081	61879692	cluster1459	18.8732
chr4	81556681	81556774	cluster866	12712.3
chr4	85779002	85779986	cluster1018	6260.23
chr4	86463012	86463888	cluster1205	2752.7
chr4	87755011	87756998	cluster1257	2065.59
chr4	88534057	88542581	cluster131	1.14986e+06
chr4	90722002	90730995	cluster767	21940.6
chr4	90737016	90745973	cluster425	121210
chr5	66059	66958	cluster988	6997.87
chr5	557005	558990	cluster649	33551.5
chr5	693111	693996	cluster1350	943.678
chr5	3092001	3092966	cluster1276	1801.72
chr5	3743001	3745744	cluster574	46698.6
chr5	4151001	4151979	cluster1051	5415.48
chr5	5921001	6000997	cluster141	1.04952e+06
chr5	6517574	6641983	cluster65	2.15379e+06
chr5	7334005	7343974	cluster95	1.6615e+06
chr5	8177374	8177997	cluster1327	1184.08
chr5	9018010	9018753	cluster1053	5408.51
chr5	12346011	12346994	cluster1364	767.501
chr5	18707094	18707975	cluster1335	1125.78
chr5	20416023	20416974	cluster1248	2137.33
chr5	40660024	40660998	cluster523	60314.7
chr5	40932326	40932374	cluster372	183782
chr5	40997461	40997560	cluster530	58821.5
chr5	44759329	44760877	cluster925	9556.88
chr5	49679006	49679999	cluster1011	6521.51
chr5	49682313	49682590	cluster1425	263.844
chr5	52006136	52010976	cluster728	25024.3
chr5	53793046	53793996	cluster1438	170.59
chr5	53960000	53987788	cluster90	1.75922e+06
chr5	54013013	54013974	cluster1055	5381.72
chr5	54095018	54097957	cluster596	42860.7
chr5	54748056	54750941	cluster415	132774
chr5	54876004	54876999	cluster794	19484.5
chr5	55107022	55140997	cluster49	2.60808e+06
chr5	55302002	55303992	cluster640	35244.8
chr5	55474002	55474946	cluster470	91535.5
chr5	56362176	56362242	cluster735	24300.4
chr5	56509121	56509476	cluster736	24271
chr5	56672015	56672982	cluster1261	2012.91
chr5	56897110	56902972	cluster83	1.83089e+06
chr5	56981211	57052908	cluster5	7.90321e+06
chr5	57358059	57358261	cluster659	31761
chr5	57738102	57738953	cluster577	46405.6
chr5	57843842	57848997	cluster418	128022
chr5	58954060	58954824	cluster897	11239
chr5	59062000	59062979	cluster1013	6472.29
chr5	59070010	59071964	cluster1069	5110.77
chr5	59079007	59079999	cluster914	9918.18
chr6	600016	608995	cluster436	113781
chr6	722008	726995	cluster613	39106.7
chr6	775007	806998	cluster174	808426
chr6	934550	1061978	cluster157	973990
chr6	1091098	1096951	cluster433	116015
chr6	1221003	1240953	cluster256	427980
chr6	4431006	4432933	cluster689	28279
chr6	4438045	4440998	cluster582	45554.8
chr6	4446024	4447998	cluster565	49109.4
chr6	4453014	4454842	cluster626	37413.1
chr6	4470002	4471993	cluster651	33387.6
chr6	6687127	6687997	cluster798	18722.8
chr6	6716037	6728997	cluster299	326499
chr6	9939021	9943987	cluster650	33538.6
chr6	10965271	10967999	cluster780	20786.1
chr6	11452152	11452190	cluster1435	187.011
chr6	17858344	17858418	cluster840	14298.8
chr6	30942120	30942983	cluster1388	519.511
chr6	32726549	32726725	cluster375	180407
chr6_NW_020109751v1_random	8001	9996	cluster1067	5120.57
chr6_NW_020109752v1_random	8014	9998	cluster1291	1573.67
chr7	1550083	1551986	cluster440	108489
chr7	2890008	2891961	cluster414	133621
chr7	5751009	5761995	cluster396	150637
chr7	5769003	5769998	cluster1417	305.511
chr7	5771000	5771999	cluster1099	4598.19
chr7	5783022	5784981	cluster654	32338.3
chr7	6851028	6851777	cluster1003	6682.65
chr7	7306423	7306839	cluster1156	3530.44
chr7	7837143	7838997	cluster600	42525.4
chr7	8639054	8639992	cluster1243	2230.41
chr7	9249001	9254597	cluster91	1.7515e+06
chr7	10700000	10700999	cluster1348	952.512
chr7	10705028	10708973	cluster139	1.07647e+06
chr7	10761000	10761972	cluster1188	3069.61
chr7	11786253	11786926	cluster1309	1329.51
chr7	12574074	12574548	cluster629	36883
chr7	16425018	16425646	cluster1284	1681.06
chr7	17253007	17253998	cluster1200	2849.94
chr7	18198002	18198999	cluster572	46941.3
chr7	22388093	22388740	cluster480	86209.2
chr7	25474007	25475690	cluster969	7519.98
chr7	25771016	25771974	cluster1230	2434.39
chr7	29768002	29769356	cluster332	256348
chr7	36048190	36048595	cluster123	1.24759e+06
chr8	335000	338844	cluster488	80920.5
chr8	373001	375998	cluster569	48008.8
chr8	7792065	7797921	cluster313	306636
chr8	8186009	8186995	cluster924	9565.08
chr8	8417037	8418479	cluster459	97142.8
chr8	8429010	8475982	cluster7	6.43355e+06
chr8	9070112	9106999	cluster29	3.34652e+06
chr8	9286000	9300999	cluster96	1.65228e+06
chr8	9826754	9827994	cluster427	120427
chr8	10257012	10257934	cluster1095	4658.46
chr8	10261671	10261999	cluster787	19980.6
chr8	10338127	10338988	cluster1070	5103.96
chr8	10400026	10400786	cluster1238	2267.93
chr8	10416004	10416995	cluster593	43830.5
chr8	10514222	10519992	cluster282	361934
chr8	11278124	11279999	cluster815	16693.4
chr8	11450065	11450892	cluster830	14895.7
chr8	21092102	21093942	cluster603	41625.8
chr8	21114001	21123843	cluster434	115944
chr8	24592094	24595999	cluster324	268332
chr8	24597036	24597909	cluster1432	232.011
chr8	24834037	24836995	cluster686	28592.5
chr8	25599083	25599996	cluster614	38844.5
chr8	25630393	25630605	cluster296	332439
chr9	1902015	1902999	cluster804	18209.2
chr9	2108012	2110913	cluster586	45365.2
chr9	3556051	3598988	cluster32	3.2378e+06
chr9	3622007	3623976	cluster595	42865.9
chr9	6750184	6752999	cluster191	711260
chr9	7054001	7060933	cluster82	1.83581e+06
chr9	7927184	7929998	cluster129	1.21984e+06
chr9	8346008	8347581	cluster180	747951
chr9	8532000	8532990	cluster1134	3830.01
chr9	8974043	8977949	cluster79	1.90568e+06
chr9	16061842	16061995	cluster1015	6334.51
chr9	16063158	16063424	cluster1295	1491.51
chr9	16356096	16356602	cluster1133	3833.01
chr9	16358059	16358970	cluster961	7878.51
chr9	20115115	20115174	cluster854	13696.6
chrM	1031	16775	cluster175	803700
chrUn_NW_020109840v1	27002	28980	cluster483	84489.3
chrUn_NW_020109841v1	29020	30990	cluster632	36690
chrUn_NW_020109946v1	9	4775	cluster254	432323
chrUn_NW_020109998v1	3003	7994	cluster383	167210
chrUn_NW_020110038v1	6004	9996	cluster505	70308.5
chrUn_NW_020110040v1	3421	3968	cluster971	7468.34
chrUn_NW_020110052v1	25	8320	cluster249	441974
chrUn_NW_020110159v1	100040	115967	cluster403	147159
chrUn_NW_020110161v1	260003	262935	cluster423	123745
chrUn_NW_020110161v1	277008	277996	cluster1353	931.905
chrUn_NW_020110161v1	289057	290981	cluster607	40141.4
chrUn_NW_020110161v1	292002	293927	cluster1074	5032.11
chrUn_NW_020110161v1	305000	308997	cluster639	35495.3
chrUn_NW_020110161v1	323012	326996	cluster623	37715.2
chrUn_NW_020110161v1	334002	334977	cluster1440	149.796
chrUn_NW_020110161v1	338024	339783	cluster635	36275.2
chrUn_NW_020110161v1	359008	359990	cluster1392	455.756
chrUn_NW_020110161v1	364002	364969	cluster627	37258.8
chrUn_NW_020110161v1	366000	367932	cluster1191	2999.61
chrUn_NW_020110161v1	378000	381984	cluster633	36463.3
chrUn_NW_020110161v1	385010	385992	cluster1445	103.436
chrUn_NW_020110161v1	396081	397940	cluster912	10096.1
chrUn_NW_020110161v1	412001	414998	cluster399	149637
chrUn_NW_020110161v1	549007	549999	cluster1411	332.08
chrUn_NW_020110161v1	554085	580986	cluster71	2.00959e+06
chrUn_NW_020110162v1	70042	73906	cluster553	52983.1
chrUn_NW_020110162v1	530016	530994	cluster1448	90.5382
chrUn_NW_020110163v1	847730	847999	cluster879	12212.2
chrUn_NW_020110163v1	859009	861998	cluster573	46798.3
chrUn_NW_020110164v1	240036	242995	cluster556	52004.8
chrUn_NW_020110164v1	398021	400966	cluster490	79403.2
chrUn_NW_020110164v1	521006	523990	cluster387	159325
chrUn_NW_020110164v1	594064	597850	cluster543	55044.2
chrUn_NW_020110164v1	809003	811957	cluster541	55630.5
chrUn_NW_020110164v1	871001	873996	cluster525	59972.7
chrUn_NW_020110164v1	934009	936999	cluster517	63821.7
chrUn_NW_020110164v1	1248006	1250997	cluster540	55802
chrUn_NW_020110164v1	1347006	1349974	cluster521	61099.6
chrUn_NW_020110164v1	1430005	1433990	cluster392	154095
chrUn_NW_020110165v1	307035	437994	cluster45	2.71029e+06
chrUn_NW_020110165v1	530001	531991	cluster644	34307
chrUn_NW_020110165v1	550009	550999	cluster709	26312.2
chrUn_NW_020110165v1	569000	569986	cluster932	9316.72
chrUn_NW_020110165v1	582025	582986	cluster1037	5639.69
chrUn_NW_020110165v1	607074	608980	cluster615	38641
chrUn_NW_020110165v1	623155	624904	cluster1386	562.15
chrUn_NW_020110165v1	626004	661905	cluster237	488177
chrUn_NW_020110165v1	712002	715966	cluster708	26501.1
chrUn_NW_020110165v1	726033	727999	cluster1373	674.26
chrUn_NW_020110165v1	731002	804995	cluster188	723951
chrUn_NW_020110165v1	980155	1007999	cluster134	1.12655e+06
chrUn_NW_020110165v1	1082027	1082980	cluster951	8310.85
chrUn_NW_020110165v1	1095113	1096999	cluster720	25530.2
chrUn_NW_020110165v1	1231042	1231960	cluster1323	1204.61
chrUn_NW_020110165v1	1255015	1255997	cluster1352	932.311
chrUn_NW_020110165v1	1266002	1270998	cluster674	29804.7
chrUn_NW_020110165v1	1276000	1276590	cluster919	9729.4
chrUn_NW_020110165v1	1292016	1297999	cluster557	51710.1
chrUn_NW_020110165v1	1311000	1311988	cluster1000	6734.6
chrUn_NW_020110165v1	1322193	1330960	cluster610	39774.9
chrUn_NW_020110165v1	1338020	1338961	cluster803	18244.3
chrUn_NW_020110165v1	1349010	1389998	cluster342	235617
chrUn_NW_020110165v1	1392109	1392995	cluster965	7774.17
chrUn_NW_020110165v1	1402014	1402999	cluster1065	5190.35
chrUn_NW_020110165v1	1430004	1487943	cluster327	263876
chrUn_NW_020110165v1	1496008	1500857	cluster700	27605
chrUn_NW_020110165v1	1503003	1503957	cluster1247	2156.99
chrUn_NW_020110165v1	1556003	1574989	cluster354	209299
chrUn_NW_020110165v1	1587001	1587984	cluster929	9407.67
chrUn_NW_020110165v1	1621002	1678984	cluster199	676307
chrUn_NW_020110165v1	1710370	1710999	cluster939	8832.25
chrUn_NW_020110165v1	1712019	1712999	cluster1145	3750.98
chrUn_NW_020110165v1	1716000	1718998	cluster753	22989.3
chrUn_NW_020110165v1	1720007	1720996	cluster1179	3170.4
chrUn_NW_020110165v1	1728048	1728995	cluster953	8081.5
chrUn_NW_020110165v1	1740041	1744998	cluster717	25771.2
chrUn_NW_020110165v1	1748003	1748985	cluster1090	4710.41
chrUn_NW_020110165v1	1763002	1764676	cluster777	21025.7
chrUn_NW_020110165v1	1772000	1788719	cluster345	230008
chrUn_NW_020110165v1	1797003	1797999	cluster1390	461.56
chrUn_NW_020110165v1	1809045	1809987	cluster1030	5808.05
chrUn_NW_020110165v1	1816033	1859583	cluster326	266851
chrUn_NW_020110165v1	1867002	1871998	cluster653	32345.8
chrUn_NW_020110165v1	1875017	1875999	cluster1058	5305.36
chrUn_NW_020110165v1	1877004	1877837	cluster910	10311
chrUn_NW_020110165v1	1898002	1901999	cluster670	30198.7
chrUn_NW_020110165v1	1905023	1905983	cluster1019	6226.74
chrUn_NW_020110167v1	243021	461990	cluster4	8.2433e+06
chrZ	1080058	1081478	cluster149	1.01354e+06
chrZ	1810013	1811999	cluster407	140133
chrZ	1820046	1820996	cluster846	14126
chrZ	2252247	2252937	cluster1022	6167.72
chrZ	5001236	5001745	cluster1235	2310.36
chrZ	5044061	5044965	cluster1356	868.205
chrZ	5657024	5657981	cluster1415	310.885
chrZ	7576000	7578662	cluster538	56600.3
chrZ	7712013	7719997	cluster86	1.80786e+06
chrZ	7963000	7973999	cluster496	76871.1
chrZ	8316001	8316998	cluster1223	2575.51
chrZ	8323018	8325965	cluster468	92633.8
chrZ	8381008	8486995	cluster133	1.13534e+06
chrZ	8489037	8489998	cluster1416	310.511
chrZ	9161025	9161985	cluster1226	2533.15
chrZ	10955011	10955909	cluster1138	3783.64
chrZ	13821014	13821998	cluster926	9486.35
chrZ	14134086	14135826	cluster738	24213.1
chrZ	14688001	14707992	cluster136	1.11056e+06
chrZ	16021089	16021941	cluster1194	2944.07
chrZ	16736017	16736990	cluster740	24091.1
chrZ	16946026	16946991	cluster1402	413.746
chrZ	18228019	18228999	cluster1382	602.257
chrZ	25598001	25612416	cluster130	1.19915e+06
chrZ	25662426	25687995	cluster60	2.28603e+06
chrZ	26486095	26486984	cluster992	6906.58
chrZ	27518046	27518993	cluster1358	848.822
chrZ	28108020	28109999	cluster755	22876
chrZ	29494047	29494989	cluster997	6828.18
chrZ	30530027	30530360	cluster706	27058.9
chrZ	30953011	30955981	cluster683	28909.2
chrZ	31137011	31139997	cluster737	24255.5
chrZ	31592125	31592753	cluster101	1.59245e+06
chrZ	31972001	31976998	cluster366	190662
chrZ	32223007	32247929	cluster142	1.04901e+06
chrZ	33608472	33608998	cluster1278	1757.34
chrZ	33643009	33644979	cluster534	56920.3
chrZ	34288006	34354354	cluster54	2.38489e+06
chrZ	34404384	34430614	cluster163	887673
chrZ	38697011	38699988	cluster558	51581
chrZ	40662002	40664880	cluster754	22945.6
chrZ	41397000	41405998	cluster349	223275
chrZ	42559000	42560957	cluster759	22424.5
chrZ	43413176	43413996	cluster977	7386.83
chrZ	43787004	43787932	cluster1355	903.768
chrZ	45849097	45849948	cluster1182	3136.77
chrZ	46444019	46444998	cluster703	27255.5
chrZ	48769039	48769685	cluster1340	1028.38
chrZ	48794000	48794857	cluster1273	1837.9
chrZ	48971008	48971971	cluster1174	3243.53
chrZ	49561010	49562997	cluster1064	5213.59
chrZ	51674003	51675998	cluster611	39260.6
chrZ	52113004	52114964	cluster773	21268.3
chrZ	52630056	52631994	cluster776	21129.4
chrZ	52829019	52830999	cluster1043	5533.35
chrZ	52900030	52901995	cluster532	57232.8
chrZ	52938040	52973998	cluster291	343506
chrZ	53336007	53374918	cluster28	3.39026e+06
chrZ	53723020	53724948	cluster859	13294.3
chrZ	53938000	53941956	cluster331	256759
chrZ	54344026	54344957	cluster1287	1613.93
chrZ	55079008	55079942	cluster1288	1596.79
chrZ	55679005	55680994	cluster609	39856.6
chrZ	55793002	55796915	cluster285	357574
chrZ	56151001	56152536	cluster511	66391.4
chrZ	56202562	56247997	cluster23	3.71362e+06
chrZ	56256015	56256999	cluster991	6928.89
chrZ	56372018	56383867	cluster117	1.31513e+06
chrZ	56657019	56660493	cluster202	669886
chrZ	57270011	57270989	cluster772	21373.5
chrZ	57486027	57488987	cluster498	75826.9
chrZ	59077076	59083949	cluster161	899473
chrZ	59935000	59937881	cluster579	45757.4
chrZ	60795022	60796941	cluster438	112068
chrZ	60885005	60886995	cluster442	107142
chrZ	61015003	61125302	cluster13	5.10871e+06
chrZ	61177011	61194972	cluster179	748678
chrZ	61295000	61298989	cluster261	405563
chrZ	61373012	61375959	cluster411	137230
chrZ	61456000	61458972	cluster401	148420
chrZ	61526075	61528984	cluster430	117244
chrZ	61861002	61862945	cluster522	60556.8
chrZ	62319000	62333987	cluster159	931541
chrZ	62547022	62547988	cluster761	22312.6
chrZ	62767006	62790992	cluster374	181927
chrZ	64296000	64296973	cluster542	55047.7
chrZ	64301005	64301920	cluster1047	5451.85
chrZ	64317026	64317949	cluster1195	2924.84
chrZ	64320001	64322993	cluster377	178325
chrZ	64365116	64365997	cluster1166	3343.45
chrZ	64393000	64393997	cluster1168	3279.69
chrZ	64422001	64423972	cluster1127	3938.42
chrZ	64429008	64429999	cluster1280	1722.97
chrZ	64444007	64445987	cluster814	16874.6
chrZ	64502000	64511808	cluster167	843813
chrZ	64621092	64622999	cluster515	64346.8
chrZ	64720002	64725608	cluster251	437515
chrZ	64849248	64879997	cluster303	318264
chrZ	65167029	65168997	cluster622	37968.6
chrZ	65413189	65414990	cluster518	63235.9
chrZ	65443000	65446577	cluster208	637235
chrZ	65507103	65561925	cluster78	1.92044e+06
chrZ	65625033	65635917	cluster234	498947
chrZ	66332202	66352985	cluster62	2.26061e+06
chrZ	66531006	66535979	cluster252	436968
chrZ	66714002	66743971	cluster171	817212
chrZ	66973002	66976998	cluster304	317749
chrZ	67119306	67125997	cluster222	553763
chrZ	67278005	67279994	cluster576	46522.7
chrZ	67320004	67325999	cluster329	260898
chrZ	67408021	67408390	cluster808	17441.9
chrZ	67415005	67474998	cluster43	2.79021e+06
chrZ	67478013	67478999	cluster1379	622.609
chrZ	67908135	67911908	cluster453	100184
chrZ	67946000	67947967	cluster807	17539
chrZ	67993003	67993999	cluster935	9155.46
chrZ	67996006	68088995	cluster119	1.27486e+06
chrZ	68142005	68308977	cluster20	3.82144e+06
chrZ	68342023	68350972	cluster359	204727
chrZ	68408000	68412998	cluster339	239520
chrZ	68668088	68675992	cluster221	562532
chrZ	68688004	68690598	cluster451	101923
chrZ	68695002	68695998	cluster1007	6581.78
chrZ	69024004	69025815	cluster524	60043
chrZ	69683002	69683979	cluster1426	263.256
chrZ	69687000	69689992	cluster824	15376.7
chrZ	69692028	69692997	cluster1075	5024.12
chrZ	70681002	70683807	cluster384	167130
chrZ	70873001	70882737	cluster492	78199.2
chrZ	70926000	70927999	cluster1196	2898.02
chrZ	70990000	70995995	cluster114	1.35326e+06
chrZ	71112159	71112860	cluster1137	3785.39
chrZ	71239165	71298998	cluster218	576145
chrZ	73359000	73359995	cluster917	9833.72
chrZ	73366169	73377999	cluster198	678871
chrZ	73386013	73386997	cluster1147	3703.57
chrZ	73401009	73407993	cluster447	104554
chrZ	73409276	73409997	cluster1008	6576.97
chrZ	73607003	73743843	cluster35	3.14558e+06
chrZ	74096005	74096974	cluster1341	1024
chrZ	74200010	74200996	cluster1283	1687.46
chrZ	74221034	74221945	cluster1126	3949.19
chrZ	74310005	74310998	cluster1108	4369.29
chrZ	74575031	74575955	cluster1171	3250.35
chrZ	74659015	74659992	cluster1456	21.1122
chrZ	74677023	74677986	cluster1368	741.916
chrZ	74697014	74697997	cluster1391	456.827
chrZ	74822032	74822985	cluster1377	666.126
chrZ	74868007	74868950	cluster1315	1296.64
chrZ	74895000	74895953	cluster1338	1100.4
chrZ	75439005	75439977	cluster1345	968.466
chrZ	75647065	75647977	cluster1347	953.445
chrZ	75828011	75828997	cluster1442	131.361
chrZ	75833000	75833979	cluster1260	2023.46
chrZ	76477037	76477990	cluster1279	1741.64
chrZ	76549028	76549989	cluster1258	2059.63
chrZ	76599044	76599999	cluster1141	3775.35
chrZ	76657023	76657990	cluster1231	2400.52
chrZ	76738004	76738953	cluster1293	1549.34
chrZ	76763004	76763998	cluster1451	37.1024
chrZ	76977015	76977965	cluster1450	86.4703
chrZ	77159039	77159997	cluster1418	292.075
chrZ	77330031	77330926	cluster1073	5036.84
chrZ	77466027	77466984	cluster1082	4804.2
chrZ	77493031	77493979	cluster1119	4037.11
chrZ	77547005	77547976	cluster1209	2726.47
chrZ	77558019	77558930	cluster1222	2576.39
chrZ	77660028	77660983	cluster1374	670.3
chrZ	77721013	77721970	cluster1357	866.256
chrZ	77742061	77742981	cluster1360	832.521
chrZ	77899055	77899966	cluster1343	1010.3
chrZ	77906107	77906932	cluster1252	2124.4
chrZ	78116010	78116996	cluster1054	5393.29
chrZ	78264108	78264986	cluster1277	1791.76
chrZ	78341032	78341980	cluster1177	3192.62
chrZ	78601001	78601989	cluster1148	3697.71
chrZ	78608062	78608992	cluster1132	3839.04
chrZ	78619034	78619965	cluster1301	1387.67
chrZ	78704036	78722998	cluster214	595230
chrZ	80327038	80339997	cluster273	371273
chrZ	80353020	80353950	cluster1437	178.848
chrZ	80427021	80427981	cluster1449	90.3281
chrZ	80502010	80502994	cluster1050	5422.53
chrZ	80647011	80647985	cluster1458	19.0865
chrZ	80702014	80702995	cluster1249	2132.97
chrZ	80794001	80794930	cluster1116	4134.9
chrZ	80820000	80820957	cluster1434	212.706
chrZ	80881003	80881993	cluster1163	3407.32
chrZ	80930000	80930972	cluster1444	106.261
chrZ	80950038	80950997	cluster1077	4979.91
chrZ	81747150	81753946	cluster211	617579
chrZ	81858000	81859998	cluster537	56749.7
chrZ	82119003	82121976	cluster539	56431.2
chrZ	82227002	82234978	cluster739	24091.1
chrZ	82243016	82251999	cluster638	35633.3
chrZ	82313011	82321979	cluster587	44860.2
chrZ	82333001	82341985	cluster584	45529.3
chrZ	82353027	82361944	cluster559	51359.8
chrZ	82373105	82381994	cluster642	34857.9
chrZ	82389024	82397999	cluster688	28409.7
chrZ	82409004	82417989	cluster589	44801.6
chrZ	82425003	82433973	cluster764	22007.8
chrZ	82442001	82450985	cluster676	29592.4
chrZ	82462027	82465994	cluster712	25847.7
chrZ	82469000	82470958	cluster962	7850.38
chrZ	82483020	82491971	cluster549	53717.7
chrZ	82499006	82507973	cluster746	23618.5
chrZ	82516005	82524989	cluster599	42791.9

## Sheet: (H) 189 tandem duplications
(H) 189 tandem duplications, in UCSC BED format (i.e., 0-based) for galGal6
chromosome	start	end	Sniffles SV ID
chr10	1049565	1051700	202678
chr10	1138980	1201965	202829
chr1	112681831	112696994	114430
chr1	114650062	114722765	114430
chr1	115807693	115842790	118008
chr1	123005638	123025026	125218
chr1	123007250	123026544	125218
chr1	125770449	125770592	128152
chr1	125767777	125782482	128152
chr1	125769648	125784374	128152
chr1	125770446	125784381	128152
chr11	2686937	2699871	222366
chr11	3230754	3233604	222366
chr1	165520772	165541685	168589
chr11	757196	763853	222335
chr11	750539	763857	222335
chr1	187954000	187956882	190669
chr1	187954006	187999947	190669
chr1	194045372	194058071	196766
chr1	194206214	194211825	197040
chr1	195844520	195846052	198727
chr1	197028006	197028059	200089
chr1	197234224	197240953	200324
chr1	197237625	197241436	200324
chr12	1606415	1647943	241734
chr12	1611645	1653437	241734
chr12	1612577	1654335	241734
chr12	2717611	2721634	242821
chr12	2717583	2729321	242821
chr12	2747033	2751737	242821
chr12	2738304	2755004	242821
chr1	2546460	2553562	4152
chr1	2550478	2559313	4152
chr1	19970	27831	48434
chr13	3683285	3715612	262931
chr13	3683549	3715889	262931
chr14	10554736	10562542	287279
chr14	10556648	10564487	287279
chr14	10557360	10565195	287279
chr14	10557778	10565591	287279
chr14	14007824	14014931	290572
chr14	14002609	14015023	290572
chr14	14609197	14611051	291299
chr14	14608818	14611052	291299
chr14	14610347	14645504	291299
chr14	14609719	14645548	291299
chr14	15180753	15189733	291988
chr14	15181580	15190530	291988
chr14	15181924	15190925	291988
chr14	15182369	15191366	291988
chr1	38816	42963	48434
chr1	54733926	54745786	48434
chr1	65724795	65727909	67949
chr1	67266277	67270889	48434
chr17	536418	564145	308765
chr18	11371286	11372166	329324
chr18	11372600	11373102	329324
chr1	88465604	88467651	48434
chr1	88851289	88853242	48434
chr1	89957166	89968260	91853
chr20	1446710	1455317	492085
chr20	1446972	1455657	492085
chr20	1447270	1455957	492085
chr20	1447551	1456421	492085
chr20	1448157	1456831	492085
chr20	3530348	3535197	494242
chr2	105463053	105466391	445051
chr2	105464024	105467368	445051
chr2	105464500	105467817	445051
chr2	105824760	105828116	201168
chr2	105825221	105828568	201168
chr2	105826843	105830187	201168
chr22	158135	162923	510521
chr22	158715	163349	510521
chr23	92792	109075	516282
chr23	101017	117552	516282
chr23	128467	156696	516387
chr2	35735897	35740746	375619
chr2	35736353	35740748	375619
chr23	5817561	5835444	521716
chr23	81326	86967	516282
chr23	80729	86972	516282
chr2	56142574	56160621	396079
chr2	64959745	64963587	404784
chr2	64963114	64964815	404784
chr2	64963624	64965342	404784
chr2	64959696	64965529	404784
chr2	67602908	67615405	407335
chr2	67603407	67615797	407335
chr2	67603958	67616431	407335
chr2	67604293	67616770	407335
chr2	67604756	67617341	407335
chr2	67605281	67617744	407335
chr2	67605983	67618480	407335
chr27	2243773	2257311	540104
chr2	79126796	79129099	418868
chr2	79554562	79564957	419316
chr2	79555308	79565668	419316
chr2	80346231	80350557	420271
chr2	80836510	80847957	420855
chr2	80836879	80848269	420855
chr28	256303	263486	546678
chr28	256648	263855	546678
chr28	2940889	2942049	549455
chr28	2941039	2944941	549455
chr28	2941639	2945532	549455
chr3	101705329	101728832	650567
chr3	104539219	104541704	648868
chr31	4701655	4713861	665694
chr31	4712118	4723684	665694
chr33	4110120	4136079	678557
chr33	4111680	4139031	678557
chr3	63057218	63061358	612155
chr3	63633099	63637820	612790
chr3	63635156	63640091	612790
chr3	63635716	63640461	612790
chr3	72674905	72678691	621799
chr3	72675488	72679309	621799
chr3	72675876	72679652	621799
chr3	72676796	72680601	621799
chr3	99944089	99951290	648868
chr3	99937701	99956773	648868
chr4	90717572	90744944	771024
chr5	52006148	52010556	821883
chr5	52006195	52011252	821883
chr5	53962988	53974818	823760
chr5	53967913	53975709	823760
chr5	54092530	54098066	823898
chr5	54093327	54098837	823898
chr5	55112361	55127588	824966
chr5	55120463	55133138	824966
chr5	56897855	56902574	826666
chr5	56901085	56984453	826666
chr5	56901879	56985454	826666
chr5	56981238	56985948	826666
chr5	57043338	57048498	826894
chr5	57044364	57049604	826894
chr5	7334093	7337443	779250
chr5	7334104	7339776	779250
chr5	7334789	7340486	779250
chr5	7339411	7343421	779250
chr6	6720154	6726452	835478
chr6	9938985	9944031	838458
chr6	9940504	9962095	838458
chr6	9939808	9962150	838458
chr6	9940722	9962537	838458
chr7	10705757	10708551	872338
chr7	9248852	9252739	872338
chr7	9250180	9254077	872338
chr8	10509027	10521124	908595
chr8	10509838	10521899	908595
chr8	10510223	10522307	908595
chr8	10511414	10523512	908595
chr8	8429608	8443651	907544
chr8	8457542	8472657	907544
chr8	8460423	8475118	907544
chr8	8461178	8475295	907544
chr8	9083492	9103239	907553
chr8	9102290	9103271	907553
chr8	9296206	9301047	907797
chr8	9294529	9301052	907553
chr9	7054675	7059193	933633
chr9	7056507	7060901	933633
chrM	30	16765	949835
chrUn_NW_020110161v1	556932	565381	952189
chrUn_NW_020110161v1	557602	565397	952189
chrUn_NW_020110161v1	556133	565402	952189
chrUn_NW_020110161v1	554656	565407	952189
chrUn_NW_020110161v1	555372	565412	952189
chrZ	14689326	14699809	973769
chrZ	14691953	14707488	973769
chrZ	4999646	5046113	964012
chrZ	5041666	5070003	964012
chrZ	5042711	5071276	964012
chrZ	51673981	51676145	1014991
chrZ	52099230	52116173	1010952
chrZ	52099550	52116527	1010952
chrZ	56202571	56217751	1015094
chrZ	56202882	56218366	1015094
chrZ	56203594	56219079	1015094
chrZ	56202743	56219226	1015094
chrZ	56222778	56228934	1015094
chrZ	56223613	56229751	1015094
chrZ	56202678	56242442	1015094
chrZ	59078201	59081848	1017916
chrZ	66337755	66352143	1025173
chrZ	67449157	67464538	1026426
chrZ	67908142	67996739	1026921
chrZ	73372819	73373332	1032152

## Sheet: (I) 26 inversions
(I) 26 inversions, in UCSC BED format (i.e., 0-based) for galGal6
chromosome	start	end	Sniffles SV ID
chrZ	29451909	29525114	988146
chrUn_NW_020110167v1	298789	379849	956875
chr12	3264250	3284373	242985
chr1	194198920	194211001	197030
chr1	152062900	152086437	154626
chr33	4044167	4118836	677204
chrZ	64493350	64546483	1023262
chr8	8432376	8459926	906569
chr1	153292462	153303914	155941
chrZ	64301097	64315344	1022984
chrZ	64297894	64319223	1022984
chr1	141271681	141316504	143389
chr1	221162	256740	807
chrZ	64857516	64878089	1023703
chr8	8441825	8469880	906569
chrZ	67428705	67451965	1026265
chr3	4356854	4444004	552035
chr23	45705	103397	516139
chr17	558379	563969	308750
chr17	547114	578544	308750
chr2	56151806	56207798	340085
chr24	6332826	6358607	528220
chrZ	67419560	67461013	1026265
chr2	56134280	56207271	340085
chr1	141261763	141325281	143389
chr1	33065	40078	256

## Sheet: (J) 314 deletions 
(J) 314 deletions, in UCSC BED format (i.e., 0-based) for galGal6
chromosome	start	end	Sniffles SV ID
chr1	59183475	59187329	48432
chr1	173294493	173348686	34970
chr1	32724210	32731740	34926
chr19	4949492	4957164	334531
chr1	197249026	197259794	200361
chrZ	62321487	62330362	1021022
chr2	40585438	40589932	380436
chr5	56985814	57048182	826830
chr12	1531109	1531266	241544
chr33	4043322	4043386	678377
chrZ	52098904	52115922	1010951
chr1	124371742	124390926	34970
chr23	105341	105426	516349
chr14	10557945	10565793	287269
chr2	45834854	45834950	385738
chr33	3967894	3968019	678222
chr12	2743988	2748662	242844
chr3	99943773	99943994	648658
chrZ	14699803	14704929	973818
chr1	194053384	194053612	196816
chr11	11829	11929	221627
chr5	5923022	5923554	778242
chr8	9084885	9102302
chr1	220513	220663	231
chr12	2744791	2749467	242844
chr9	3578937	3579155	930236
chr12	1645042	1645119	241765
chr10	1148034	1160241	202822
chr1	115840336	115840456	34970
chr9	3568045	3568259	930236
chr1	32723191	32736544	34926
chrUn_NW_020110167v1	430477	437139	956979
chrUn_NW_020110167v1	351870	351971	956884
chr4	85737809	85785928	765987
chr5	53968116	53975966	823762
chr1	32725655	32729571	34926
chr1	197233137	197239894	200321
chr23	95152	101946	516301
chr5	7337335	7341332	779280
chr16	2345545	2389267	307549
chr33	4090454	4090593	678392
chr2	40582076	40586581	380436
chr1	194204443	194245856	197026
chr3	56642104	56646324	605863
chr5	20414866	20419562	791780
chr8	8432181	8462349	906418
chr23	94790	101566	516301
chr1	153294264	153294420	34970
chr19	4950763	4958438	334531
chr5	53961144	53966069	823725
chr2	76314640	76314829	416056
chr1	61324	66162	497
chr2	45097202	45097503	384997
chr22	3796569	3796858	513629
chr20	3120721	3120828	493759
chr3	63633101	63636594	612786
chr2	79149311	79149422	418946
chr22	159668	159740	510514
chrZ	64316977	64317685	1023067
chrZ	56655943	56657023	1015591
chr22	159896	160004	510514
chr18	1895778	1895887	320569
chr1	3426934	3427005	5132
chr1	105364060	105364120	34970
chr27	2221957	2244322	540113
chr1	118914352	118914489	34970
chr13	3682680	3715053	262929
chr1	59182100	59189810	48432
chrZ	73375249	73375793	1032153
chr10	1150580	1200506	202822
chrUn_NW_020110167v1	430117	436779	956979
chr2	56129224	56129312	395978
chrZ	56152514	56215443	1015018
chr14	10555621	10563470	287269
chr2	45938765	45938850	385734
chrZ	71282756	71283197	1030083
chr1	196995740	197006710	199985
chr5	5986180	5987429	778387
chr5	53962986	53966150	823725
chr22	3796343	3796502	513629
chr14	10554294	10562142	287269
chrZ	67996749	67996964	1026956
chr1	2269710	2269816	3562
chrZ	8388960	8389158	967417
chrZ	14694450	14699577	973766
chr22	3796578	3796650	513629
chr17	536004	563743	308584
chr18	1862367	1862674	320551
chr33	4090579	4091288	678392
chr1	124103265	124103421	34970
chr6	9940111	9961414	838471
chrZ	82230462	82230552	1035248
chrZ	31137441	31141619	989865
chr33	4037752	4037803	678377
chr5	53791396	53796058	823566
chr4	86422110	86470099	766928
chr1	60088	64925	497
chr20	2042944	2043052	492723
chr14	15165936	15167689	291935
chr1	65726434	65730654	48432
chr12	2739583	2755519	242844
chr11	756402	757123	222322
chr1	32726067	32726160	34926
chr12	2744421	2749096	242844
chr23	86969	92789	516266
chr2	55707941	55708080	395531
chrZ	14689285	14699537	973766
chr33	4062255	4062491	678392
chr1	60511	65349	497
chr5	54097592	54098721	823910
chr5	5923310	5923488	778242
chr14	15168601	15168659	291941
chr33	4060307	4060395	678474
chr1	114635968	114637277	34970
chrZ	68072395	68072478	1026956
chr18	1881798	1881852	320569
chr4	38522566	38522969	719938
chr1	65486149	65489353	48432
chr5	53967067	53974918	823762
chr1	188363994	188364108	34970
chr12	2743640	2748317	242844
chr1	165521048	165524443	168561
chr16	2324686	2408432	307549
chr2	40582543	40587046	380436
chrUn_NW_020110165v1	1826960	1827060	956094
chr3	101719534	101720911	650575
chr6	9941046	9962349	838471
chr2	64959714	64962453	404770
chr1	257237	257382	231
chr8	8466487	8467782	906701
chr2	105823784	105832547	445024
chr12	1391676	1391730	241396
chrZ	73374950	73375496	1032153
chr1	194057317	194057430	196800
chr5	7336660	7340654	779280
chrZ	67447244	67473563	1026413
chrZ	10955453	10955538	970028
chr1	141595654	141595858	34970
chr27	2260002	2261114	540203
chr5	53962999	53974012	823762
chr1	187955794	187955908	34970
chr2	80845803	80846348	420884
chr33	4133964	4134181	678663
chr4	87755501	87755555	768146
chr1	154841711	154841972	157626
chr22	3796254	3796326	513629
chr1	65726106	65730327	48432
chr2	21358559	21361921	361443
chr2	56207354	56207622	396201
chr1	16230996	16235232	18166
chr1	196995730	196996880	199985
chr2	111544487	111545963	451095
chr1	3451293	3454591	5200
chr31	977644	977728	662960
chr1	65487940	65491143	48432
chr1	3442082	3454564	5200
chr1	188001521	188001635	190720
chr22	156721	161701	510514
chr20	3104683	3104768	493744
chr2	45026823	45037514	384924
chr12	1607938	1608059	241714
chr3	72675498	72679319	621800
chr28	2940842	2942019	549452
chrZ	73366580	73367122	1032127
chr2	45029461	45029521	384924
chr5	6638701	6638762	778571
chr1	137585480	137585708	34970
chrZ	64316862	64317074	1023067
chr2	120504530	120504659	460144
chr5	56985168	57047317	826830
chr12	2716298	2721838	242747
chr33	3975403	3975639	678250
chr23	43607	43684	516077
chr1	65486478	65489681	48432
chr6	6716206	6717121	835447
chr4	90730781	90730845	771006
chr11	2713725	2713795	222382
chrZ	68343710	68344015	1027339
chr2	40582937	40587430	380436
chr12	3281318	3282198	242844
chr12	1552789	1552916	241667
chr1	65842250	65845461	48432
chr2	64942986	64943112	404748
chr6	9940668	9961972	838471
chr8	10515547	10515602	907828
chr1	187955277	187955390	190672
chr5	5984824	5984888	778386
chr25	1786787	1786928	530034
chr8	9097932	9102304	907445
chr12	1615074	1615206	241738
chr13	15954400	15954455	274421
chr3	72675936	72679750	621800
chr20	5492210	5492308	496145
chr6	9941387	9962691	838471
chr12	2110630	2111272	242190
chr33	3952085	3952198	678145
chrZ	67448568	67449159	1026413
chr2	49295338	49295640	389297
chr8	9087285	9087344	907445
chr23	94251	101030	516301
chr5	55302212	55302714	825197
chr1	188001188	188001301	34970
chr1	106190732	106191121	107965
chr1	57022465	57022929	48432
chrZ	66531784	66531848	1025365
chrUn_NW_020110167v1	331939	332001	956800
chr2	57732740	57735405	397769
chr1	197023822	197023916	200081
chr20	2019325	2019900	492701
chr1	188367921	188368036	34970
chr1	88851067	88853260	48432
chr33	3977484	3977573	678268
chr11	2687601	2700599	222382
chr1	20441453	20444149	22504
chrZ	51675145	51675202	1010489
chr23	85978	86083	516142
chrZ	56151486	56214422	1015018
chr1	59182495	59190205	48432
chr1	89964859	89968222	48432
chr8	9298988	9299165	907838
chr16	1574572	1574664	305350
chr2	40607381	40609635	380546
chr22	3801546	3801617	513629
chrZ	71288252	71288775	1030083
chr8	8438898	8443110	906418
chr22	3796390	3796495	513629
chr2	67603582	67616091	407331
chrZ	67421572	67421702	1026257
chrZ	59079414	59082997	1017921
chr5	55122016	55122790	824979
chr1	118913862	118913919	34970
chr1	20840	21011	80
chr19	256255	256509	329778
chrUn_NW_020110167v1	395942	396023	956929
chr9	3593049	3593216	930338
chr5	5987612	5989448	778395
chr9	3572939	3573213	930236
chr3	101727072	101727171	650588
chr12	3267614	3268650	242844
chr1	65486787	65489990	48432
chr1	155556585	155557279	34970
chr22	3801203	3801269	513629
chr4	81556497	81557867	761704
chr1	195845587	195845649	198752
chr33	4111501	4111743	678598
chr2	76314116	76314972	416056
chr12	2745777	2750460	242844
chr4	86463498	86463592	766928
chr6	6720414	6726721	835447
chr14	14619085	14619138	291334
chrZ	71250772	71251214	1030088
chr20	1454407	1454642	492108
chr14	14643137	14643305	291425
chr1	141588498	141589499	34970
chrZ	66351453	66352280	1025188
chrZ	8406888	8406946	967455
chr1	62479039	62503723	48432
chr2	149243087	149243154	489262
chr6	6720900	6727213	835447
chr3	88914896	88914973	637760
chrZ	56205991	56228951	1015018
chr14	14613846	14613946	291307
chr21	5886318	5886489	509551
chr5	7338673	7342685	779280
chr1	115621861	115622031	34970
chr9	3561996	3562271	930236
chr2	47291315	47291431	387161
chr12	1554315	1554382	241671
chr33	4136082	4137317	678715
chr13	3714829	3714939	262929
chr1	178550290	178563468	34970
chr5	7337953	7341959	779280
chrZ	56240717	56240866	1015123
chrZ	25667883	25668507	984565
chr1	58692	63532	497
chrZ	71244786	71244962	1030067
chr14	14011810	14012050	290692
chrZ	71276809	71276986	1030083
chr14	14610109	14610341	291296
chr14	15195163	15195547	292000
chr1	28946	29103	208
chr33	4018135	4018227	678274
chr14	15169693	15169871	291934
chr22	3799704	3804275	513629
chr1	219642	219766	231
chrZ	8483918	8483980	967545
chrZ	7718697	7718769	966763
chr2	79127579	79127663	418867
chr28	146456	146591	546549
chrZ	8485793	8487002	967548
chr1	114632637	114632709	34970
chr2	66352297	66353118	406102
chr28	768066	768119	547160
chr22	5369111	5369163	515878
chr1	118914883	118914939	34970
chr12	3665037	3665104	244029
chr14	14635609	14635698	291380
chr1	187956806	187999832	190679
chr18	1839480	1839705	320299
chr1	124103866	124103919	34970
chr1	88851180	88851279	48432
chr1	197025141	197025250	200093
chr12	3665034	3665127	244029
chr31	4708224	4708893	665728
chr1	258118	258242	231
chr1	122277369	122277424	34970
chr2	81509689	81513089	421551
chr24	5971173	5972084	527676
chr22	5369109	5369188	515878
chr1	115840329	115840412	34970
chr5	53966631	53974486	823762
chr5	54092434	54097724	823910
chr14	10553913	10561757	287269
chr2	149242477	149242548	489261

[truncated: 1 more sheets: (K) 192 Chicken SV Hotspots]
